# Supplementary material for: Chromosome-Level Assemblies of the Pieris mannii Butterfly Genome Suggest Z-Origin and Rapid Evolution of the W Chromosome
Source: Genome Biol Evol. 2023 Jun 19;15(6):evad111. doi: 10.1093/gbe/evad111 (PMC10306273; doi:10.1093/gbe/evad111)
Supplement: evad111_Supplementary_Data [file evad111_supplementary_data.zip]

Archive with 2 entries (2 files):
- codeCollection_BernerEtAl2023.txt
- SupplementaryInformation_BernerEtAl_2023.pdf
