# Supplementary material for: Chromosome-Level Assemblies of the Pieris mannii Butterfly Genome Suggest Z-Origin and Rapid Evolution of the W Chromosome
Source: Genome Biol Evol. 2023 Jun 19;15(6):evad111. doi: 10.1093/gbe/evad111 (PMC10306273; doi:10.1093/gbe/evad111)
Supplement: evad111_Supplementary_Data [file evad111_supplementary_data.zip › codeCollection_BernerEtAl2023.txt]

### code collection for pieris mannii & rapae sex chromosome exploration study
#
# contents:
# A - access, check, and editing of individual fastq files
# B - alignment
# C - check 2 contigs from the female assembly if they are the W (contigs 37 and 14, showing similarity to the rapae W)
# D - read depth compilation
# E - read depth ratio extraction and plotting
# F - stuff for consensus genome compilation
# G - GC content
# H - circle plots
# I - select sex-balanced RAD loci from BAMs and map against reference without Z
# J - check if a Hifiasm reassembly using only long (>=5k, >=10k) HiFi reads can assembly previously uncontiguous chromosomes
# K - identify the W chromosome in the >5k and >10k read reassemblies
# L - extract chrW snippets (='sequence tags' in the paper) and then novoalign-map against genomes (both for rapae and mannii and cross-species)
# M - select female-specific RAD loci on chrW from BAMs (from WnoZ alignment)
# N - plot mannii M-F and mannii F-rapae F chromosome lengths
# O - plot mannii chrW snippets against chrZ and other chromosomes (and same for rapae), and get positional correlations and positional scatterplots
# P - plot snippet data corrected for chromosome length
# Q - get chromosome length for Spodoptera exigua and Dryas julia
# R - determine N50 for the v1 and v2 genomes
# S - check if W snippets mapping to target W overlap across the non-mannii species
# T - calculate RAD locus density based on all mannii chromosomes
# U - plot chrW against target chr positions based on snippets from repeat-masked chrW
# V - check for overlap in chrW matches of mannii masked chrW snippets across species
# W - plot proportion of repeats by chromosome class
# X - prep the Bombyx mori genome for comparison to mannii
# Y - extract mannii male chrZ snippets and align to female genome, then generate Z-Z scatterplot

##########
# A - fastq check and manipulation
# all fastq used for alignment are saved on HD4 of MacPro1 (for rapae & mannii)

rm(list=ls())
library(ShortRead)
setwd('~/Desktop/pieris') ### MP1
dir<-getwd()
R1<-readFastq(dirPath=dir, pattern='All_02.1.fq', withIDs=T) # CH_Bsl_Zie_03.1.fq | CH_Bsl_Bsl_04.1.fq | CH_Prt_BeG_05.1.fq | CH_Prt_BeG_01.1.fq
R1<-narrow(R1, start=1, width=91) #shorten the RAD21 reads; R1 to 91 bp width

#some description and exploration:
  #new 2022 RAD series:
# bp read length: 91 (R1), 101 (R2)
length(which(narrow(sread(R1), start=1, width=5)=='TGCAG')) # for all tested RAD21/22 R1 files, 100% start with complete residual (lucas enforced TGCAG to be on R1). for R2 this is some 0.15-0.2%
s<-sample(length(R1), 200000, replace=F) #subsampling to 200k
R1sub<-R1[s]
writeFastq(R1sub, file='Gen05.R1.200k.fq', compress=F, mode='a')
R2<-readFastq(dirPath=dir, pattern='CH_Bsl_Zie_03.2.fq', withIDs=T)
R2sub<-R2[s]
writeFastq(R2sub, file='Zie.R2.200k.fq', compress=F, mode='a')
  #old 2021 RAD series:
# bp read length: 141 (R1), 101 (R2)
s<-sample(length(R1), 200000, replace=F) #subsampling to 200k
R1sub<-R1[s]
writeFastq(R1sub, file='BeG01.R1.200k.fq', compress=F, mode='a')
R2<-readFastq(dirPath=dir, pattern='CH_Prt_BeG_01.2.fq', withIDs=T)
R2<-narrow(R2, start=1, width=101) #shorten the RAD21 reads; R2 to 101 bp width
R2sub<-R2[s]
writeFastq(R2sub, file='BeG01.R2.200k.fq', compress=F, mode='a')

#trimming of 141 to 91 bp read length for the RAD2021 samples, and downsampling to 8M reads if needed. Both manipulations applied to mannii and rapae fastqs:
rm(list=ls())
library(ShortRead)
setwd('~/Desktop/pieris') ### MP1
ind<-'BeG_23' ###
infile<-paste('raw_', ind, '.1.fq', sep='')
#infile<-paste('CH_Prt_', ind, '.1.fq', sep='')
outfile<-paste(ind, '.fq', sep='')
#outfile<-paste(ind, '.fq', sep='')
dir<-getwd()
R1<-readFastq(dirPath=dir, pattern=infile, withIDs=T)
R1<-narrow(R1, start=1, width=91) #shorten the RAD21 R1 reads to 91 bp width
#s<-sample(length(R1), 8000000, replace=F) #if file size reduction is needed
#R1<-R1[s]
writeFastq(R1, file=outfile, compress=F, mode='a')

#file sizes (number of reads):
Bsl_04	8146606
BeG_02	11004602
BeG_03	6033939
BeG_04	6076333
BeG_05	5592333
BeG_06	6099527
BeG_07	8033183
BeG_10	5864564
BeG_11	5923952
BeG_12	8212526
BeG_13	8549265
BeG_14	7126243
BeG_15	9604938
BeG_18	5480886
BeG_19	4685179
BeG_20	11367211
BeG_21	9520689
BeG_25	9903442
BeG_26	6468615
BeG_28	8685613
BeG_31	8833399
BeG_35	7584609
BeG_37	6145103
BeG_39	5241727

# rapae:
All_01	5738596
All_02	3712559
All_03	3444115
All_04	3909709
BeG16	6941504
BeG17	9722791
############ A


##########
# B - alignment and BAM conversion
# all BAMs are saved on HD4 of MacPro1 (for rapae & mannii)
# may/june2022

#index complete Lohse et al 2021 Pieris rapae genome:
cd /Usr/local/novocraft.v3.00
./novoindex ~/Desktop/pieris/rapae2021genome.ndx ~/Desktop/pieris/PrapaeLohse2021assembly_16may2022.fasta
#run time for index construction is < 1 min

#index Lohse et al 2021 Pieris rapae genome WITH THE W CHROMOSOME DELETED:
rm(list=ls())
library(ShortRead)
setwd('~/Desktop/pieris')
dir<-getwd()
d<-readFasta(dirPath=dir, pattern='PrapaeLohse2021assembly_16may2022.fasta')
a<-which(id(d)=='chrW')
dnoW<-d[-a]
writeFasta(dnoW, file='PrapaeLohse2021assembly_16may2022_noChrW.fasta')
cd /Usr/local/novocraft.v3.00
./novoindex ~/Desktop/pieris/rapae2021genome_noW.ndx ~/Desktop/pieris/PrapaeLohse2021assembly_16may2022_noChrW.fasta

#index Lohse et al 2021 Pieris rapae genome WITH THE Z CHROMOSOME DELETED (to check if regions of balanced male-female coverage map to W):
rm(list=ls())
library(ShortRead)
setwd('~/Desktop/pieris')
dir<-getwd()
d<-readFasta(dirPath=dir, pattern='PrapaeLohse2021assembly_16may2022.fasta')
a<-which(id(d)=='chrZ')
dnoZ<-d[-a]
writeFasta(dnoZ, file='PrapaeLohse2021assembly_8june2022_noChrZ.fasta')
cd /Usr/local/novocraft.v3.00
./novoindex ~/Desktop/pieris/rapae2021genome_noZ.ndx ~/Desktop/pieris/PrapaeLohse2021assembly_8june2022_noChrZ.fasta

#index v1 mannii female genome WITH THE Z CHROMOSOME (= contig 28) DELETED:
rm(list=ls())
library(ShortRead)
setwd('~/Desktop/pieris')
dir<-getwd()
d<-readFasta(dirPath=dir, pattern='mannii_female_hifiasm_v1.fa')
a<-which(id(d)=='ptg000028l')
dnoZ<-d[-a]
writeFasta(dnoZ, file='mannii_female_hifiasm_v1.noZ.fa')
cd /Usr/local/novocraft.v3.00
./novoindex ~/Desktop/pieris/mannii_female_hifiasm_v1.noZ.ndx ~/Desktop/pieris/mannii_female_hifiasm_v1.noZ.fa

#index v2 mannii female genome:
cd /Usr/local/novocraft.v3.00
./novoindex ~/Desktop/pieris/mannii_female_hifiasm_v2.ndx ~/Desktop/pieris/mannii_female_hifiasm_v2.fa

#index v2 mannii male genome, autosomes only:
rm(list=ls())
library(ShortRead)
setwd('C:\\Users\\daniel\\Documents\\dani\\pieris') # home laptop
dir<-getwd()
d<-readFasta(dirPath=dir, pattern='mannii_male_hifiasm_v2.fa')
daut<-d[-c(25, 26)]
writeFasta(daut, file='mannii_male_hifiasm_v2.justAutosomes.fa')
cd /Usr/local/novocraft.v3.00
./novoindex ~/Desktop/pieris/mannii_male_hifiasm_v2.justAutosomes.ndx ~/Desktop/pieris/mannii_male_hifiasm_v2.justAutosomes.fa


#SE alignments, against complete female raw assembly. Total reads is 200k
cd /Usr/local/novocraft.v3.00
./novoalign -d ~/Desktop/BK2022/mannii_female_hifiasm_v1.ndx -f /Users/dani/Desktop/pieris/BeG01.R1.200k.fq -F STDFQ -t 400 -g 40 -x 12 -o SAM -o FullNW --3Prime -r N -e 200 > /Users/dani/Desktop/pieris/BeG01.R1.200k.t400.sam
#BeG01 test
# t	aligned	uniqueAligned
# 50	139241		99199
# 100	165202		121477	
# 200	182149		136277
# 300	190707		143679
# 400	193919		146522
# 500	193919		146522
# 600	193981		146589
#Bsl04 test
./novoalign -d ~/Desktop/BK2022/mannii_female_hifiasm_v1.ndx -f /Users/dani/Desktop/pieris/Bsl04.R1.200k.fq -F STDFQ -t 500 -g 40 -x 12 -o SAM -o FullNW --3Prime -r N -e 200 > /Users/dani/Desktop/pieris/Bsl04.R1.200k.t500.sam
# t	aligned	uniqueAligned
# 50	142370		104575		
# 100	168510		127994			
# 200	184550		142566		
# 300	191377		148715
# 400	194241		151262	
# 500	194241		151262
# 600	194329		151353		

#PE alignments, against complete female raw assembly. Total reads is 400k:
cd /Usr/local/novocraft.v3.00
./novoalign -d ~/Desktop/BK2022/mannii_female_hifiasm_v1.ndx -f /Users/dani/Desktop/pieris/BeG01.R1.200k.fq /Users/dani/Desktop/pieris/BeG01.R2.200k.fq -F STDFQ -t 100 -g 40 -x 12 -o SAM -o FullNW --3Prime -r N -e 200 -i PE 200,200 > /Users/dani/Desktop/pieris/Beg01_PE_t100.sam
#BeG01 test (this was run with flag PE 350,200; values for t50 and 100 with PE 200,200 are given on the right - is the same)
# t	aligned	uniqueAligned
# 50	223767		161570 	#223753	161575
# 100	283157		212898		#283133	212887
# 200	331917		257053
# 300	357805		280741
# 400	370609		292348	
# 500	379437		300339
# 600	384443		304876
#Bsl04 test
./novoalign -d ~/Desktop/BK2022/mannii_female_hifiasm_v1.ndx -f /Users/dani/Desktop/pieris/Bsl04.R1.200k.fq /Users/dani/Desktop/pieris/Bsl04.R2.200k.fq -F STDFQ -t 600 -g 40 -x 12 -o SAM -o FullNW --3Prime -r N -e 200 -i PE 200,200 > /Users/dani/Desktop/pieris/Bsl04_PE_t600.sam
# t	aligned	uniqueAligned
# 50	234007		174344
# 100	295173		229597
# 200	343673		275394
# 300	366230		296854
# 400	377159		307237	
# 500	383760		313443
# 600	387258		316724

#comparative alignment success to sex Pi0217_CH_GeS_Gen_05; 6 total files aligned SE mode with t300:
BeG01	190707		143679
BeG05	190612		142953
Bsl04	191377		148715
Zie03	191230		149316
Gen05	129851		99242
All03	132321		100655

#visualize:
rm(list=ls())
d<-read.table('C:\\Users\\daniel\\Dropbox\\pieris\\chromosomePaper\\d_alignmentExplor.txt', h=T)
d[,6:7]<-0
names(d)[6:7]<-c('alprop', 'uniprop')
d[which(d$mode=='SE'), 'alprop']<-round(d[which(d$mode=='SE'), 'aligned']/200000, 3)
d[which(d$mode=='SE'), 'uniprop']<-round(d[which(d$mode=='SE'), 'unique']/200000, 3)
d[which(d$mode=='PE'), 'alprop']<-round(d[which(d$mode=='PE'), 'aligned']/400000, 3)
d[which(d$mode=='PE'), 'uniprop']<-round(d[which(d$mode=='PE'), 'unique']/400000, 3)
plot(1,1, xlim=c(0, 600), ylim=c(0, 1), type='n', ann=F, xaxs='i', yaxs='i')
t<-c(50, 100, 200, 300, 400, 500, 600)
lwd<-3.4
prop<-'uniprop' # choose: total alignment or unique alignment success; alprop | uniprop
lines(t, d[which(d$ind=='BeG01' & d$mode=='SE'), prop], col='blue', lwd=lwd)
lines(t, d[which(d$ind=='BeG01' & d$mode=='PE'), prop], col='cornflowerblue', lty='dotted', lwd=lwd)
lines(t, d[which(d$ind=='Bsl04' & d$mode=='SE'), prop], col='red', lwd=lwd)
lines(t, d[which(d$ind=='Bsl04' & d$mode=='PE'), prop], col='orange', lty='dotted', lwd=lwd)
text(70, 0.92, 'aligned'); text(350, 0.6, 'uniquely aligned')

# -> the analysis is summarized visually in 'alignmentExporation_may2022.pdf'
# -> can go with SE alignment, and t400

#for P. rapae (n=12):
cd /Usr/local/novocraft.v3.00
./novoalign -d ~/Desktop/pieris/rapae2021genome_noW.ndx -f /Users/dani/Desktop/pieris/All_04.fq -F STDFQ -t 400 -g 40 -x 12 -o SAM -o FullNW --3Prime -r N -e 200 > /Users/dani/Desktop/pieris/All_04.sam
#alignment stats (total reads, aligned, unique). run time was between 2h20' and 6h36':
BeG_16	6941504	6428435	4958941
BeG_17	8000000	7414231	5740950
BeG_23	5892253	5486192	4227096
Beg_24	6300233	5847922	4586340
BeG_27	6728497	6265949	4976716
BeG_30	6027281	5619303	4433041
BeG_34	7346313	6865971	5353274
Beg_40	5034579	4692101	3762609
All_01	5738596	5333299	4183729
All_02	3712559	3397051	2754048
All_03	3444115	3183734	2603028
All_04	3909709	3613833	2874592

# BAM conversion:
rm(list=ls())
library(Rsamtools)
setwd('~/Desktop/pieris') #MP1
ids<-read.table('d_6_6_rapaeSpecimens.txt', h=T, stringsAsFactors=F)
#ids<-ids[which(ids$sid=='Pi0006' | ids$sid=='Pi0007' | ids$sid=='Pi0013' | ids$sid=='Pi0046'),] #just for test

for(i in 1:nrow(ids)){
	id<-ids[i, 'Short_ID']
	infile<-paste(id, '.sam', sep='') #construct input file name for sam-bam conversion
	asBam(infile, destination=id, indexDestination=FALSE) #bam conversion, indexing not needed. for a 2.5 Gb sam file, conversion is c. 1.5 min
}

#for P. mannii (n=38):
cd /Usr/local/novocraft.v3.00
#./novoindex ~/Desktop/pieris/mannii_male_hifiasm_v2.ndx ~/Desktop/pieris/mannii_male_hifiasm_v2.fa
#align on MP1:
./novoalign -d ~/Desktop/pieris/mannii_male_hifiasm_v2.ndx -f /Users/dani/Desktop/pieris/Gri_02.fq -F STDFQ -t 400 -g 40 -x 12 -o SAM -o FullNW --3Prime -r N -e 200 > /Users/dani/Desktop/pieris/Gri_02.sam
#align on MP2:
./novoalign -d /Users/Stickleback/Desktop/pieris/PmRADsexChr/mannii_male_hifiasm_v2.ndx -f /Users/Stickleback/Desktop/pieris/PmRADsexChr/BeG_39.fq -F STDFQ -t 400 -g 40 -x 12 -o SAM -o FullNW --3Prime -r N -e 200 > /Users/Stickleback/Desktop/pieris/PmRADsexChr/BeG_39.sam
#alignment stats (total reads, aligned, unique). run time was between 1.7 and 7.75 h:
BeG_01	8000000	7707684	5892952
BeG_05	5592333	5382160	4094437
BeG_11	5923952	5703788	4380099
BeG_13	8000000	7661287	5801261
BeG_18	5480886	5264997	3992054
BeG_19	4685179	4479783	3416377
BeG_20	8000000	7683930	5887819
BeG_25	8000000	7698721	5906587
BeG_26	6468615	6247875	4787472
BeG_31	8000000	7717381	5902673
BeG_35	7584609	7280666	5535786
BeG_37	6145103	5918768	4505390
Zie_03	1293483	1246285	989119
Gri_01	4981794	4812017	3801058
Zie_05	6028787	5827984	4625797
Bsl_04	8000000	7681707	6081998
Pfe_01	4809170	4611296	3657258
Pfe_03	5914102	5709542	4517316
Pfe_05	3961304	3815258	3026629
BeG_02	8000000	7759431	5988370
BeG_03	6033939	5839457	4508513
BeG_04	6076333	5883287	4507303
BeG_06	6099527	5930632	4582679
BeG_07	8000000	7783078	5969683
BeG_10	5864564	5692886	4401119
BeG_12	8000000	7772428	5988661
BeG_14	7126243	6850066	5302855
BeG_15	8000000	7741233	5972661
BeG_21	8000000	7749331	6004238
BeG_28	8000000	7758904	6042331
BeG_39	5241727	5079551	3920685
Zie_01	2954770	2867472	2290479
Zie_02	3328883	3232086	2596442
Gri_02	6526503	6339315	5067612
Zie_04	6610491	6419857	5163002
Pfe_02	6573048	6373493	5147920
Pfe_04	5309236	5152667	4154843
Pfe_06	3220666	3126057	2501561

# alignment of all 38 mannii against male v2 assembly with chrZ deleted but the female chrW added
#align on MP1:
./novoalign -d ~/Desktop/pieris/mannii_male_hifiasm_v2_WnoZ.ndx -f /Users/dani/Desktop/pieris/Gri_02.fq -F STDFQ -t 400 -g 40 -x 12 -o SAM -o FullNW --3Prime -r N -e 200 > /Users/dani/Desktop/pieris/Gri_02_WnoZ.sam
#align on MP2:
cd /Usr/local/novocraft.v3.00
./novoalign -d /Users/Stickleback/Desktop/pieris/PmSexChr/mannii_male_hifiasm_v2_WnoZ.ndx -f /Users/Stickleback/Desktop/pieris/PmSexChr/BeG_39.fq -F STDFQ -t 400 -g 40 -x 12 -o SAM -o FullNW --3Prime -r N -e 200 > /Users/Stickleback/Desktop/pieris/PmSexChr/BeG_39_WnoZ.sam

# BAM conversion:
rm(list=ls())
library(Rsamtools)
setwd('~/Desktop/pieris') #MP1
ids<-read.table('d_19_19_manniiSpecimens.txt', h=T, stringsAsFactors=F)
#ids<-ids[which(ids$sid=='Pi0006' | ids$sid=='Pi0007' | ids$sid=='Pi0013' | ids$sid=='Pi0046'),] #just for test

for(i in 1:nrow(ids)){
	id<-ids[i, 'Short_ID']
	infile<-paste(id, '.sam', sep='') #construct input file name for sam-bam conversion
	asBam(infile, destination=id, indexDestination=FALSE) #bam conversion, indexing not needed. for a 2.5 Gb sam file, conversion is c. 1.5 min
}

# alignment of the 19 females to the complete v2 female assembly, on MP1:
cd /Usr/local/novocraft.v3.00
./novoalign -d ~/Desktop/pieris/mannii_female_hifiasm_v2.ndx -f /Users/dani/Desktop/pieris/Gri_02.fq -F STDFQ -t 400 -g 40 -x 12 -o SAM -o FullNW --3Prime -r N -e 200 > /Users/dani/Desktop/pieris/Gri_02_fullFv2.sam
# BAM conversion:
rm(list=ls())
library(Rsamtools)
setwd('~/Desktop/pieris') #MP1
#setwd('C:\\Users\\daniel\\Dropbox\\pieris\\chromosomePaper')
ids<-read.table('d_19_19_manniiSpecimens.txt', h=T, stringsAsFactors=F)
ids<-ids[which(ids$Sex=='f'),]
for(i in 1:nrow(ids)){
	id<-ids[i, 'Short_ID']
	infile<-paste(id, '_fullFv2.sam', sep='') #construct input file name for sam-bam conversion
	asBam(infile, destination=id, indexDestination=FALSE) #bam conversion, indexing not needed. for a 2.5 Gb sam file, conversion is c. 1.5 min
}
#################### B


#########
# C - evidence of W chromosome in female assembly from sex-specific read coverage bias
# 9may2022
# prediction: the W should harbour RAD loci private to females, completely absent in males
# based on rapae-manniiF alignment, the contigs 37 (>ptg000037l) and perhaps 14 (ptg000014l) are candidate W chromosomes
# here a coverage scan based on the BK2022 alignments is done for these contigs

rm(list=ls())
library(Rsamtools)
setwd('~/Desktop/BK2022') #MP1
#setwd('C:\\Users\\daniel\\Documents\\dani\\BK') #laptop
#setwd('C:\\Users\\daniel\\Documents\\science\\BASEL postdoc\\administrative stuff\\blockkurs\\2022\\project') #PC
ids<-read.table('rad2021mannii.inds.txt', h=T, stringsAsFactors=F)
#ids<-ids[which(ids$sid=='Pi0006' | ids$sid=='Pi0007' | ids$sid=='Pi0013' | ids$sid=='Pi0046'),] #just for test
z<-'ptg000037l' ### watch out - for simplicity, the naming of the BK22 project is retained, but this is no longer the z contig. this turns out to be the W chromosome 
au<-'ptg000014l' ### watch out - for simplicity, the naming of the BK22 project is retained, but this is no longer the autosome contig

dz<-data.frame(NULL)
dau<-data.frame(NULL)
for(i in 1:nrow(ids)){ #loop is c. 25 sec per individual
	id<-ids[i, 'sid']
	sex<-ids[i, 'sex']
	param <-ScanBamParam(flag=scanBamFlag(isUnmappedQuery=FALSE), what=c("rname", "pos", "seq", "strand"), tag="Z3", reverseComplement=TRUE) #this is operational for the mannii RAD data, us as is
	infile<-paste(id, '.bam', sep='') #construct input file name for bam upload
	f<-scanBam(infile, param=param)[[1]] #for a 1.5 M reads bam file, upload is c. 6 sec. for full Pi0045, c. 11 sec

	rscf<-f$rname #scaffolds
	rpos<-f$pos #normal 5' alignment positions
	rrevpos<-f$tag[[1]] #3' alignment positions
	#rseqs<-f$seq #reads, incl. restriction residual; for coverage analysis, we actually do not need the reads
	##rseqs<-narrow(rseqs, start=6, end=width(rseqs[1])) #reads, with residual clipped
	rstrs<-f$strand #alignment strand
	pos.index<-which(rstrs=='+') #identify the reads aligning to the positive strand in the reference genome
	neg.index<-which(rstrs=='-') #identify the reads aligning to the negative strand in the reference genome
	#convert to + alignment position for alignments to the - strand
	scf<-c(as.character(rscf[pos.index]), as.character(rscf[neg.index])) #final scaffolds
	pos<-c(rpos[pos.index], rrevpos[neg.index]) #final alignment positions (all positions now refer to the TGCAG motive)
	#seqs<-c(as.character(rseqs[pos.index]), as.character(rseqs[neg.index])) #final reads; not needed
	#strs<-c(as.character(rstrs[pos.index]), as.character(rstrs[neg.index])) #final strand; not needed

	#clean up
	rm(f, rscf, rpos, rrevpos, rstrs, pos.index, neg.index) #, rseqs
	gc()

	#extract read depth - contig 37
	subz<-pos[which(scf==z)] #contig 37, candidate W chromosome
	subz<-sort(subz)
	t<-table(subz) #summarizes read depth per RAD locus
	rdz<-cbind(rep(id, length(t)), rep(sex, length(t)), names(t), t)
	dz<-rbind(dz, rdz)
	#extract read depth - contig 14
	subau<-pos[which(scf==au)] #contig 14, (weaker) candidate W chromosome
	subau<-sort(subau)
	t<-table(subau) #summarizes read depth per RAD locus
	rdau<-cbind(rep(id, length(t)), rep(sex, length(t)), names(t), t)
	dau<-rbind(dau, rdau)
}
#organize output, Z:
dz[,1]<-as.character(dz[,1])
dz[,2]<-as.character(dz[,2])
dz[,3]<-as.integer(as.character(dz[,3]))
dz[,4]<-as.integer(as.character(dz[,4]))
names(dz)<-c('id', 'sex', 'pos', 'depth')
save(list=c('ids', 'dz'), file='readDepthContig37.Rdata')
# autosome
dau[,1]<-as.character(dau[,1])
dau[,2]<-as.character(dau[,2])
dau[,3]<-as.integer(as.character(dau[,3]))
dau[,4]<-as.integer(as.character(dau[,4]))
names(dau)<-c('id', 'sex', 'pos', 'depth')
save(list=c('ids', 'dau'), file='readDepthContig14.Rdata')


#analyze:
#contig37
rm(list=ls())
setwd('C:\\Users\\daniel\\Dropbox\\pieris\\chromosomePaper') #MP1
load('readDepthContig37.Rdata')
u<-sort(unique(dz$pos))
options(scipen=10)
pos<-NULL
m<-NULL
f<-NULL
for(i in 1:length(u)){
	idz<-dz[which(dz$pos==u[i]),]
	if(nrow(idz)>=12){
		pos<-c(pos, u[i])
		m<-c(m, length(which(idz$sex=='m')))
		f<-c(f, length(which(idz$sex=='f')))
	}
}
plot(1, 1, xlim=c(0, max(dz$pos)), xaxs='i', ylim=c(-20, 13), yaxs='i', type='n', ann=F)
segments(0, 0, max(dz$pos), 0)
lines(pos, -m, col='red')
lines(pos, f, col='blue')
#or:
plot(1, 1, xlim=c(0, max(dz$pos)), xaxs='i', ylim=c(-13, 20), yaxs='i', type='n', ann=F)
points(pos, m-f)

#contig14
rm(list=ls())
setwd('C:\\Users\\daniel\\Dropbox\\pieris\\chromosomePaper') #MP1
load('readDepthContig14.Rdata')
u<-sort(unique(dau$pos))
options(scipen=10)
pos<-NULL
m<-NULL
f<-NULL
for(i in 1:length(u)){
	idau<-dau[which(dau$pos==u[i]),]
	if(nrow(idau)>=12){
		pos<-c(pos, u[i])
		m<-c(m, length(which(idau$sex=='m')))
		f<-c(f, length(which(idau$sex=='f')))
	}
}
plot(1, 1, xlim=c(0, max(dau$pos)), xaxs='i', ylim=c(-20, 13), yaxs='i', type='n', ann=F)
segments(0, 0, max(dau$pos), 0)
lines(pos, -m, col='red')
lines(pos, f, col='blue')
#or:
plot(1, 1, xlim=c(0, max(dau$pos)), xaxs='i', ylim=c(-13, 20), yaxs='i', type='n', ann=F)
points(pos, m-f)
########################### C


#########
# D - read coverage compilation
# the compilation files are saved on HD4 MacPro1 (for both species)

# P. rapae (n=12), 17may2022
rm(list=ls())
library(Rsamtools)
setwd('~/Desktop/pieris') #MP1
ids<-read.table('d_6_6_rapaeSpecimens.txt', h=T, stringsAsFactors=F)
z<-'chrZ' ### give name of Z chromosome in rapae assembly
au<-'chr2' ### give name of desired autosome in rapae assembly; chr2 matches the size of the Z chr closest (Z: 11'984'152, chr2: 11'853'046)

dz<-data.frame(NULL)
dau<-data.frame(NULL)
param <-ScanBamParam(flag=scanBamFlag(isUnmappedQuery=FALSE), what=c("rname", "pos", "seq", "strand"), tag="Z3", reverseComplement=TRUE) #this is operational for the rapae RAD data, use as is
for(i in 1:nrow(ids)){ #loop is c. 25 sec per individual	
	id<-ids[i, 'Short_ID']
	sex<-ids[i, 'Sex']
	infile<-paste(id, '.bam', sep='') #construct input file name for bam upload
	f<-scanBam(infile, param=param)[[1]] #for a 1.5 M reads bam file, upload is c. 6 sec. for full Pi0045, c. 11 sec

	rscf<-f$rname #scaffolds
	rpos<-f$pos #normal 5' alignment positions
	rrevpos<-f$tag[[1]] #3' alignment positions
	#rseqs<-f$seq #reads, incl. restriction residual; for coverage analysis, we actually do not need the reads
	##rseqs<-narrow(rseqs, start=6, end=width(rseqs[1])) #reads, with residual clipped
	rstrs<-f$strand #alignment strand
	pos.index<-which(rstrs=='+') #identify the reads aligning to the positive strand in the reference genome
	neg.index<-which(rstrs=='-') #identify the reads aligning to the negative strand in the reference genome
	#convert to + alignment position for alignments to the - strand
	scf<-c(as.character(rscf[pos.index]), as.character(rscf[neg.index])) #final scaffolds
	pos<-c(rpos[pos.index], rrevpos[neg.index]) #final alignment positions (all positions now refer to the TGCAG motive)
	#seqs<-c(as.character(rseqs[pos.index]), as.character(rseqs[neg.index])) #final reads; not needed
	#strs<-c(as.character(rstrs[pos.index]), as.character(rstrs[neg.index])) #final strand; not needed

	#clean up
	rm(f, rscf, rpos, rrevpos, rstrs, pos.index, neg.index) #, rseqs
	gc()

	#extract read depth - Z chromosome
	subz<-pos[which(scf==z)] #this is the scaffold corresponding to the Z chromosome
	subz<-sort(subz)
	t<-table(subz) #summarizes read depth per RAD locus
	rdz<-cbind(rep(id, length(t)), rep(sex, length(t)), names(t), t)
	dz<-rbind(dz, rdz)
	#extract read depth - autosome
	subau<-pos[which(scf==au)] #this is the scaffold corresponding to the autosome
	subau<-sort(subau)
	t<-table(subau) #summarizes read depth per RAD locus
	rdau<-cbind(rep(id, length(t)), rep(sex, length(t)), names(t), t)
	dau<-rbind(dau, rdau)
}
#organize output, Z:
dz[,1]<-as.character(dz[,1])
dz[,2]<-as.character(dz[,2])
dz[,3]<-as.integer(as.character(dz[,3]))
dz[,4]<-as.integer(as.character(dz[,4]))
names(dz)<-c('id', 'sex', 'pos', 'depth')
save(list=c('ids', 'dz'), file='rapae.readDepthChrZ.noW.Rdata')
# autosome
dau[,1]<-as.character(dau[,1])
dau[,2]<-as.character(dau[,2])
dau[,3]<-as.integer(as.character(dau[,3]))
dau[,4]<-as.integer(as.character(dau[,4]))
names(dau)<-c('id', 'sex', 'pos', 'depth')
save(list=c('ids', 'dau'), file='rapae.readDepthChr2.noW.Rdata')


# P. mannii (n=38), 20june2022
rm(list=ls())
library(Rsamtools)
setwd('~/Desktop/pieris') #MP1
ids<-read.table('d_19_19_manniiSpecimens.txt', h=T, stringsAsFactors=F)
z<-'chrZ' ### give name of Z chromosome in mannii assembly
au<-'chr2' ### give name of desired autosome in mannii assembly; chr2 matches the size of the Z chr close (Z:  13'053'618, chr2:  13'263'370)

dz<-data.frame(NULL)
dau<-data.frame(NULL)
param <-ScanBamParam(flag=scanBamFlag(isUnmappedQuery=FALSE), what=c("rname", "pos", "seq", "strand"), tag="Z3", reverseComplement=TRUE) #this is operational for the mannii RAD data, use as is
for(i in 1:nrow(ids)){ #loop is c. 25 sec per individual	
	id<-ids[i, 'Short_ID']
	sex<-ids[i, 'Sex']
	infile<-paste(id, '.bam', sep='') #construct input file name for bam upload
	f<-scanBam(infile, param=param)[[1]] #for a 1.5 M reads bam file, upload is c. 6 sec. for full Pi0045, c. 11 sec

	rscf<-f$rname #scaffolds
	rpos<-f$pos #normal 5' alignment positions
	rrevpos<-f$tag[[1]] #3' alignment positions
	#rseqs<-f$seq #reads, incl. restriction residual; for coverage analysis, we actually do not need the reads
	##rseqs<-narrow(rseqs, start=6, end=width(rseqs[1])) #reads, with residual clipped
	rstrs<-f$strand #alignment strand
	pos.index<-which(rstrs=='+') #identify the reads aligning to the positive strand in the reference genome
	neg.index<-which(rstrs=='-') #identify the reads aligning to the negative strand in the reference genome
	#convert to + alignment position for alignments to the - strand
	scf<-c(as.character(rscf[pos.index]), as.character(rscf[neg.index])) #final scaffolds
	pos<-c(rpos[pos.index], rrevpos[neg.index]) #final alignment positions (all positions now refer to the TGCAG motive)
	#seqs<-c(as.character(rseqs[pos.index]), as.character(rseqs[neg.index])) #final reads; not needed
	#strs<-c(as.character(rstrs[pos.index]), as.character(rstrs[neg.index])) #final strand; not needed

	#clean up
	rm(f, rscf, rpos, rrevpos, rstrs, pos.index, neg.index) #, rseqs
	gc()

	#extract read depth - Z chromosome
	subz<-pos[which(scf==z)] #this is the scaffold corresponding to the Z chromosome
	subz<-sort(subz)
	t<-table(subz) #summarizes read depth per RAD locus
	rdz<-cbind(rep(id, length(t)), rep(sex, length(t)), names(t), t)
	dz<-rbind(dz, rdz)
	#extract read depth - autosome
	subau<-pos[which(scf==au)] #this is the scaffold corresponding to the autosome
	subau<-sort(subau)
	t<-table(subau) #summarizes read depth per RAD locus
	rdau<-cbind(rep(id, length(t)), rep(sex, length(t)), names(t), t)
	dau<-rbind(dau, rdau)
}
#organize output, Z:
dz[,1]<-as.character(dz[,1])
dz[,2]<-as.character(dz[,2])
dz[,3]<-as.integer(as.character(dz[,3]))
dz[,4]<-as.integer(as.character(dz[,4]))
names(dz)<-c('id', 'sex', 'pos', 'depth')
save(list=c('ids', 'dz'), file='mannii.readDepthChrZ.maleGenome.Rdata')
# autosome
dau[,1]<-as.character(dau[,1])
dau[,2]<-as.character(dau[,2])
dau[,3]<-as.integer(as.character(dau[,3]))
dau[,4]<-as.integer(as.character(dau[,4]))
names(dau)<-c('id', 'sex', 'pos', 'depth')
save(list=c('ids', 'dau'), file='mannii.readDepthChr2.maleGenome.Rdata')


# P. mannii (n=38) against the male_v2 version with the female W added but the Z excluded (i.e., WnoZ), 8july2022
rm(list=ls())
library(Rsamtools)
setwd('~/Desktop/pieris') #MP1
ids<-read.table('d_19_19_manniiSpecimens.txt', h=T, stringsAsFactors=F)
z<-'chrW' ### give name of W chromosome in mannii assembly
# I do not run any autosome here since patterns on these should not be affected by ZnoW vs. WnoZ

dz<-data.frame(NULL) # for convenience I keep calling this dz, not dw
param <-ScanBamParam(flag=scanBamFlag(isUnmappedQuery=FALSE), what=c("rname", "pos", "seq", "strand"), tag="Z3", reverseComplement=TRUE) #this is operational for the mannii RAD data, use as is
for(i in 1:nrow(ids)){ #loop is c. 25 sec per individual	
	id<-ids[i, 'Short_ID']
	sex<-ids[i, 'Sex']
	infile<-paste(id, '_WnoZ.bam', sep='') #construct input file name for bam upload
	f<-scanBam(infile, param=param)[[1]] #for a 1.5 M reads bam file, upload is c. 6 sec. for full Pi0045, c. 11 sec

	rscf<-f$rname #scaffolds
	rpos<-f$pos #normal 5' alignment positions
	rrevpos<-f$tag[[1]] #3' alignment positions
	#rseqs<-f$seq #reads, incl. restriction residual; for coverage analysis, we actually do not need the reads
	##rseqs<-narrow(rseqs, start=6, end=width(rseqs[1])) #reads, with residual clipped
	rstrs<-f$strand #alignment strand
	pos.index<-which(rstrs=='+') #identify the reads aligning to the positive strand in the reference genome
	neg.index<-which(rstrs=='-') #identify the reads aligning to the negative strand in the reference genome
	#convert to + alignment position for alignments to the - strand
	scf<-c(as.character(rscf[pos.index]), as.character(rscf[neg.index])) #final scaffolds
	pos<-c(rpos[pos.index], rrevpos[neg.index]) #final alignment positions (all positions now refer to the TGCAG motive)
	#seqs<-c(as.character(rseqs[pos.index]), as.character(rseqs[neg.index])) #final reads; not needed
	#strs<-c(as.character(rstrs[pos.index]), as.character(rstrs[neg.index])) #final strand; not needed

	#clean up
	rm(f, rscf, rpos, rrevpos, rstrs, pos.index, neg.index) #, rseqs
	gc()

	#extract read depth - W chromosome
	subz<-pos[which(scf==z)] #this is the scaffold corresponding to the Z chromosome
	subz<-sort(subz)
	t<-table(subz) #summarizes read depth per RAD locus
	rdz<-cbind(rep(id, length(t)), rep(sex, length(t)), names(t), t)
	dz<-rbind(dz, rdz)
}
#organize output, W:
dz[,1]<-as.character(dz[,1])
dz[,2]<-as.character(dz[,2])
dz[,3]<-as.integer(as.character(dz[,3]))
dz[,4]<-as.integer(as.character(dz[,4]))
names(dz)<-c('id', 'sex', 'pos', 'depth')
save(list=c('ids', 'dz'), file='mannii.readDepthChrW.maleGenome.WnoZ.Rdata')


# P. mannii feamles (n=19) against the complete female_v2 version, 5sept2022
rm(list=ls())
library(Rsamtools)
setwd('~/Desktop/pieris') #MP1
ids<-read.table('d_19_19_manniiSpecimens.txt', h=T, stringsAsFactors=F)
ids<-ids[which(ids$Sex=='f'),]

#°@#°@#°°@#° C O N S T R U C T   L O O P  F O R  C H R S 
z<-'chrW' ### give name of W chromosome in mannii assembly
# I do not run any autosome here since patterns on these should not be affected by ZnoW vs. WnoZ

dz<-data.frame(NULL) # for convenience I keep calling this dz, not dw
param <-ScanBamParam(flag=scanBamFlag(isUnmappedQuery=FALSE), what=c("rname", "pos", "seq", "strand"), tag="Z3", reverseComplement=TRUE) #this is operational for the mannii RAD data, use as is
for(i in 1:nrow(ids)){ #loop is c. 25 sec per individual	
	id<-ids[i, 'Short_ID']
	sex<-ids[i, 'Sex']
	infile<-paste(id, '_fullFv2.bam', sep='') #construct input file name for bam upload
	f<-scanBam(infile, param=param)[[1]] #for a 1.5 M reads bam file, upload is c. 6 sec. for full Pi0045, c. 11 sec

	rscf<-f$rname #scaffolds
	rpos<-f$pos #normal 5' alignment positions
	rrevpos<-f$tag[[1]] #3' alignment positions
	#rseqs<-f$seq #reads, incl. restriction residual; for coverage analysis, we actually do not need the reads
	##rseqs<-narrow(rseqs, start=6, end=width(rseqs[1])) #reads, with residual clipped
	rstrs<-f$strand #alignment strand
	pos.index<-which(rstrs=='+') #identify the reads aligning to the positive strand in the reference genome
	neg.index<-which(rstrs=='-') #identify the reads aligning to the negative strand in the reference genome
	#convert to + alignment position for alignments to the - strand
	scf<-c(as.character(rscf[pos.index]), as.character(rscf[neg.index])) #final scaffolds
	pos<-c(rpos[pos.index], rrevpos[neg.index]) #final alignment positions (all positions now refer to the TGCAG motive)
	#seqs<-c(as.character(rseqs[pos.index]), as.character(rseqs[neg.index])) #final reads; not needed
	#strs<-c(as.character(rstrs[pos.index]), as.character(rstrs[neg.index])) #final strand; not needed

	#clean up
	rm(f, rscf, rpos, rrevpos, rstrs, pos.index, neg.index) #, rseqs
	gc()

	#extract read depth - W chromosome
	subz<-pos[which(scf==z)] #this is the scaffold corresponding to the Z chromosome
	subz<-sort(subz)
	t<-table(subz) #summarizes read depth per RAD locus
	rdz<-cbind(rep(id, length(t)), rep(sex, length(t)), names(t), t)
	dz<-rbind(dz, rdz)
}
#organize output, W:
dz[,1]<-as.character(dz[,1])
dz[,2]<-as.character(dz[,2])
dz[,3]<-as.integer(as.character(dz[,3]))
dz[,4]<-as.integer(as.character(dz[,4]))
names(dz)<-c('id', 'sex', 'pos', 'depth')
save(list=c('ids', 'dz'), file='mannii.readDepthChrW.maleGenome.WnoZ.Rdata')

########################### D


#########
# E - read depth ratio calculation across Z and one chosen autosome
# plus exploration of where the m-f-balanced reads from the Z map when chrZ is masked but chrW is present

# P. rapae, 17may2022
# autosome - chr2
rm(list=ls())
setwd('~/Desktop/pieris') #MP1
load('~/Desktop/pieris/rapae.readDepthChr2.noW.Rdata')
u<-sort(unique(dau$pos))
options(scipen=10)

########### test
##nind<-NULL
#nmal<-NULL
#nfem<-NULL
#tcov<-NULL
#tmcov<-NULL
##
#for(i in 1:length(u)){
#	stack<-dau[which(dau$pos==u[i]),]
#	#nind<-c(nind, nrow(stack)) #number of individuals represented in stack
#	nfem<-c(nfem,length(which(stack$sex=='f'))) #number of females in stack
#	nmal<-c(nmal,length(which(stack$sex=='m'))) #number of males in stack
#	tcov<-c(tcov,sum(stack$depth)) #total coverage across stack
#	tmcov<-c(tmcov,sum(stack$depth[which(stack$sex=='m')])) #total male coverage across stack 
#}
#combi<-nfem+nmal
#hist(nfem, breaks=100)
#hist(nmal, breaks=60)
#hist(combi, breaks=60)
#hist(tmcov, xlim=c(3, 4000), ylim=c(0,100), breaks=5000)
##plot(nfem,nind)
################

locov<-150 #minimum male read depth threshold. These values cut the robust part of the distribution 
hicov<-700 #maximum ... extreme values up to 2870 observed
femrep<-5 #minimum representation among females
malrep<-5 #...and males

dat<-data.frame(NULL)
for(i in 1:length(u)){
	stack<-dau[which(dau$pos==u[i]),]
	mc<-sum(stack$depth[which(stack$sex=='m')])
	if((mc>=locov) & (mc<=hicov) & (length(which(stack$sex=='f'))>=femrep) & (length(which(stack$sex=='m'))>=malrep)){
		aa<-sum(stack$depth[which(stack$sex=='f')]) #total read depth females
		bb<-sum(stack$depth[which(stack$sex=='m')]) #...and males
		temp<-c(round(stack$pos[1],0), round(aa, 0), round(bb, 0), round(aa/bb,3)) #all combined incl position and ratio
		dat<-rbind(dat, temp)
	}
}
names(dat)<-c('pos', 'fDepth', 'mDepth', 'f_m_ratio')
write.table(dat, 'rapae.chr2.Ratios.noW.txt', quote=F, row.names=F)
###

# P. rapae, 17may2022
# chrZ
rm(list=ls())
setwd('~/Desktop/pieris') #MP1
load('~/Desktop/pieris/rapae.readDepthChrZ.noW.Rdata')
u<-sort(unique(dz$pos))
options(scipen=10)

########### test
##nind<-NULL
#nmal<-NULL
#nfem<-NULL
#tcov<-NULL
#tmcov<-NULL
##
#for(i in 1:length(u)){
#	stack<-dz[which(dz$pos==u[i]),]
#	#nind<-c(nind, nrow(stack)) #number of individuals represented in stack
#	nfem<-c(nfem,length(which(stack$sex=='f'))) #number of females in stack
#	nmal<-c(nmal,length(which(stack$sex=='m'))) #number of males in stack
#	tcov<-c(tcov,sum(stack$depth)) #total coverage across stack
#	tmcov<-c(tmcov,sum(stack$depth[which(stack$sex=='m')])) #total male coverage across stack 
#}
#combi<-nfem+nmal
#hist(nfem, breaks=100)
#hist(nmal, breaks=60)
#hist(combi, breaks=60)
#hist(tmcov, xlim=c(3, 4000), ylim=c(0,100), breaks=5000)
##plot(nfem,nind)
################

locov<-150 #minimum male read depth threshold. These values cut the robust part of the distribution 
hicov<-700 #maximum ... extreme values up to 2870 observed
femrep<-5 #minimum representation among females
malrep<-5 #...and males

dat<-data.frame(NULL)
for(i in 1:length(u)){
	stack<-dz[which(dz$pos==u[i]),]
	mc<-sum(stack$depth[which(stack$sex=='m')])
	if((mc>=locov) & (mc<=hicov) & (length(which(stack$sex=='f'))>=femrep) & (length(which(stack$sex=='m'))>=malrep)){
		aa<-sum(stack$depth[which(stack$sex=='f')]) #total read depth females
		bb<-sum(stack$depth[which(stack$sex=='m')]) #...and males
		temp<-c(round(stack$pos[1],0), round(aa, 0), round(bb, 0), round(aa/bb,3)) #all combined incl position and ratio
		dat<-rbind(dat, temp)
	}
}
names(dat)<-c('pos', 'fDepth', 'mDepth', 'f_m_ratio')
write.table(dat, 'rapae.Z.Ratios.noW.txt', quote=F, row.names=F)

#plot f_m ratio, with a subset re-aligned to refGenome without Z:
rm(list=ls())
library(Rsamtools)
setwd('C:\\Users\\daniel\\Dropbox\\pieris\\chromosomePaper\\ratioAnalysis') #office PC
#d<-read.table('rapae.chr2.Ratios.noW.txt', h=T) #median autosomal ratio is 1.125 f:m, close to expectation based on raw read counts (1.139)
d<-read.table('rapae.Z.Ratios.noW.txt', h=T)
p<-0.15;a<-1.125-1.125*p;b<-1.125+1.125*p #focus on the RAD loci showing f_m ratio within p of the autosomal ratio
keep<-which((d$f_m_ratio>=a) & (d$f_m_ratio<=b))
dd<-d[keep,]
tarpos<-dd$pos #these are the positions of the target RAD loci with balanced f_m ratio
par(fin=c(3.6,4))
plot(d$pos, d$f_m_ratio, type='n', ylim=c(0, 2), xlim=c(min(d$pos)-250000, max(d$pos)+250000), xaxs="i", , yaxs="i")
#segments(0, a, max(d$pos), a, col='gray', lwd=1)
#segments(0, b, max(d$pos), b, col='gray', lwd=1)
points(d$pos, d$f_m_ratio, pch=16, cex=0.5)
segments(0, 1.125, max(d$pos), 1.125, lwd=2, col='#FF33FF') #, col=gray(0.6) | , col='cornflowerblue' | , col='#CC0099'
	#flag the RAD loci re-aligned to the reference genome with chrZ excluded (that is, the tarpos loci; n=33 for rapae given p<-0.15):
setwd('C:\\Users\\daniel\\Dropbox\\pieris\\chromosomePaper\\fastq.bams')
param<-ScanBamParam(flag=scanBamFlag(isUnmappedQuery=FALSE), what=c("qname", "rname", "pos", "seq", "strand"), tag="Z3", reverseComplement=TRUE)
infile<-'rapae.m.f.balanced.Z.bam'
f<-scanBam(infile, param=param)[[1]]
rque<-f$qname #the chrPos of the query, unedited
fu<-function(x){unlist(strsplit(x, split='_'))[2]}
rque<-as.integer(sapply(rque, FUN=fu)) # original alignment position on the Z (given in fastq ID)
rchr<-f$rname #chrom
rpos<-f$pos #normal 5' alignment positions
rrevpos<-f$tag[[1]] #3' alignment positions
#rseqs<-f$seq #reads, incl. restriction residual. not needed
##rseqs<-narrow(rseqs, start=6, end=width(rseqs[1])) #reads, with residual clipped
rstrs<-f$strand #alignment strand
pos.index<-which(rstrs=='+') #identify the reads aligning to the positive strand in the reference genome
neg.index<-which(rstrs=='-') #identify the reads aligning to the negative strand in the reference genome
#convert to + alignment position for alignments to the - strand
que<-c(as.character(rque[pos.index]), as.character(rque[neg.index]))
chr<-c(as.character(rchr[pos.index]), as.character(rchr[neg.index])) #final scaffolds
pos<-c(rpos[pos.index], rrevpos[neg.index]) #final alignment positions (all positions now refer to the TGCAG motive)
#seqs<-c(as.character(rseqs[pos.index]), as.character(rseqs[neg.index])) #final reads; not needed
dat<-data.frame(cbind(que, chr, pos))
dat[,1]<-as.integer(as.character(dat[,1]))
dat<-cbind(dat, dd[match(dat$que, dd$pos), 'f_m_ratio']); names(dat)[4]<-'f_m_ratio'
#add to plot:
points(dat[dat$chr!='chrW', 'que'], dat[dat$chr!='chrW', 'f_m_ratio'], col='red')
points(dat[dat$chr=='chrW', 'que'], dat[dat$chr=='chrW', 'f_m_ratio'], col='green')
# 12 out of 16 rapae f_m-balanced RAD loci from the Z map to the rapae W
###


## P. mannii, 21june2022
# autosome - chr2
rm(list=ls())
#setwd('~/Desktop/pieris') #MP1
setwd('C:\\Users\\daniel\\Dropbox\\pieris\\chromosomePaper\\ratioAnalysis') #PC
load('mannii.readDepthChr2.maleGenome.Rdata')
u<-sort(unique(dau$pos))
options(scipen=10)

########### test
##nind<-NULL
#nmal<-NULL
#nfem<-NULL
#tcov<-NULL
#tmcov<-NULL
##
#for(i in 1:length(u)){
	#stack<-dau[which(dau$pos==u[i]),]
	##nind<-c(nind, nrow(stack)) #number of individuals represented in stack
	#nfem<-c(nfem,length(which(stack$sex=='f'))) #number of females in stack
	#nmal<-c(nmal,length(which(stack$sex=='m'))) #number of males in stack
	#tcov<-c(tcov,sum(stack$depth)) #total coverage across stack
	#tmcov<-c(tmcov,sum(stack$depth[which(stack$sex=='m')])) #total male coverage across stack 
#}
#combi<-nfem+nmal
#hist(nfem, breaks=100)
#hist(nmal, breaks=60)
#hist(combi, breaks=60)
#hist(tmcov, xlim=c(3, 6000), ylim=c(0,100), breaks=5000); segments(450, 0, 450, 50, col='red'); segments(2400, 0, 2400, 50, col='red')
#plot(nfem,nind)
################

locov<-450 #minimum male read depth threshold. These values cut the robust part of the distribution (only the males are used here because in the Z, the females have distorted depths)
hicov<-2400 #maximum ... extreme values up to around 9k observed observed
femrep<-18 #minimum representation among females
malrep<-18 #...and males

dat<-data.frame(NULL)
for(i in 1:length(u)){
	stack<-dau[which(dau$pos==u[i]),]
	mc<-sum(stack$depth[which(stack$sex=='m')])
	if((mc>=locov) & (mc<=hicov) & (length(which(stack$sex=='f'))>=femrep) & (length(which(stack$sex=='m'))>=malrep)){
		aa<-sum(stack$depth[which(stack$sex=='f')]) #total read depth females
		bb<-sum(stack$depth[which(stack$sex=='m')]) #...and males
		temp<-c(round(stack$pos[1],0), round(aa, 0), round(bb, 0), round(aa/bb,3)) #all combined incl position and ratio
		dat<-rbind(dat, temp)
	}
}
names(dat)<-c('pos', 'fDepth', 'mDepth', 'f_m_ratio')
write.table(dat, 'mannii.chr2.Ratios.maleGenome.txt', quote=F, row.names=F)
###

# P. mannii, 21june2022
# chrZ
rm(list=ls())
#setwd('~/Desktop/pieris') #MP1setwd('C:\\Users\\daniel\\Dropbox\\pieris\\chromosomePaper\\ratioAnalysis') #PC
load('mannii.readDepthChrZ.maleGenome.Rdata')
u<-sort(unique(dz$pos))
options(scipen=10)

########### test
##nind<-NULL
#nmal<-NULL
#nfem<-NULL
#tcov<-NULL
#tmcov<-NULL
##
#for(i in 1:length(u)){
	#stack<-dz[which(dz$pos==u[i]),]
	##nind<-c(nind, nrow(stack)) #number of individuals represented in stack
	#nfem<-c(nfem,length(which(stack$sex=='f'))) #number of females in stack
	#nmal<-c(nmal,length(which(stack$sex=='m'))) #number of males in stack
	#tcov<-c(tcov,sum(stack$depth)) #total coverage across stack
	#tmcov<-c(tmcov,sum(stack$depth[which(stack$sex=='m')])) #total male coverage across stack 
#}
#combi<-nfem+nmal
#hist(nfem, breaks=100)
#hist(nmal, breaks=60)
#hist(combi, breaks=60)
#hist(tmcov, xlim=c(3, 6000), ylim=c(0,100), breaks=5000); segments(450, 0, 450, 50, col='red'); segments(2400, 0, 2400, 50, col='red')
##plot(nfem,nind)
################

locov<-450 #minimum male read depth threshold. These values cut the robust part of the distribution 
hicov<-2400 #maximum ... extreme values up to 12395 observed
femrep<-18 #minimum representation among females
malrep<-18 #...and males

dat<-data.frame(NULL)
for(i in 1:length(u)){
	stack<-dz[which(dz$pos==u[i]),]
	mc<-sum(stack$depth[which(stack$sex=='m')])
	if((mc>=locov) & (mc<=hicov) & (length(which(stack$sex=='f'))>=femrep) & (length(which(stack$sex=='m'))>=malrep)){
		aa<-sum(stack$depth[which(stack$sex=='f')]) #total read depth females
		bb<-sum(stack$depth[which(stack$sex=='m')]) #...and males
		temp<-c(round(stack$pos[1],0), round(aa, 0), round(bb, 0), round(aa/bb,3)) #all combined incl position and ratio
		dat<-rbind(dat, temp)
	}
}
names(dat)<-c('pos', 'fDepth', 'mDepth', 'f_m_ratio')
write.table(dat, 'mannii.Z.Ratios.maleGenome.txt', quote=F, row.names=F)

#plot f_m ratio, with the sex-balanced subset re-aligned to female genome with the Z masked:
rm(list=ls())
library(Rsamtools)
setwd('C:\\Users\\daniel\\Dropbox\\pieris\\chromosomePaper\\ratioAnalysis') #office PC
#d<-read.table('mannii.chr2.Ratios.maleGenome.txt', h=T) #median autosomal ratio is 0.9955 f:m; expectation based on uniquely aligned total reads is 0.963
#plot(d$pos, d$f_m_ratio, ylim=c(0, 2)); segments(0, median(d$f_m_ratio), max(d$pos), median(d$f_m_ratio), col='red', lwd=2)
d<-read.table('mannii.Z.Ratios.maleGenome.txt', h=T)
med<-0.9955
p<-0.15;a<-med-med*p;b<-med+med*p #focus on the RAD loci showing f_m ratio within p of the autosomal ratio
keep<-which((d$f_m_ratio>=a) & (d$f_m_ratio<=b))
dd<-d[keep,]
tarpos<-dd$pos #these are the positions of the target RAD loci with balanced f_m ratio
par(fin=c(3.6,4))
plot(d$pos, d$f_m_ratio, type='n', ylim=c(0, 2), xlim=c(min(d$pos)-250000, max(d$pos)+250000), xaxs="i", , yaxs="i")
#segments(0, a, max(d$pos), a, col='gray', lwd=1)
#segments(0, b, max(d$pos), b, col='gray', lwd=1)
points(d$pos, d$f_m_ratio, pch=16, cex=0.5)
segments(0, med, max(d$pos), med, col='#FF33FF', lwd=2) # , col=gray(0.6)
	#flag the RAD loci re-aligned to the reference genome with chrZ excluded (that is, the tarpos loci; n=41 for mannii given p<-0.15):
setwd('C:\\Users\\daniel\\Dropbox\\pieris\\chromosomePaper\\fastq.bams')
param<-ScanBamParam(flag=scanBamFlag(isUnmappedQuery=FALSE), what=c("qname", "rname", "pos", "seq", "strand"), tag="Z3", reverseComplement=TRUE)
#infile<-'manniiTOrapae.m.f.balanced.Z.bam' # this is aligned to rapae genome with the Z masked
infile<-'mannii.m.f.balanced.Z.bam' # this is aligned to mannii male genome with Z masked but W added
#infile<-'manniiTOfemv1noZ.m.f.balanced.Z.bam' # this is aligned to mannii female raw v1 genome with Z (contig 28) masked (but W =c37 is present)
#infile<-'manniiTOmalev2justAuto.m.f.balanced.Z.bam' # this is aligned to mannii male v2 genome without Z (hence just the autosomes; chrMt is also excluded); here only 4 of the 41 reads align uniquely, to chrs 7, 17, 22, 23
f<-scanBam(infile, param=param)[[1]]
rque<-f$qname #the chrPos of the query, unedited
fu<-function(x){unlist(strsplit(x, split='_'))[2]}
rque<-as.integer(sapply(rque, FUN=fu)) # original alignment position on the Z (given in fastq ID)
rchr<-f$rname #chrom
rpos<-f$pos #normal 5' alignment positions
rrevpos<-f$tag[[1]] #3' alignment positions
#rseqs<-f$seq #reads, incl. restriction residual. not needed
##rseqs<-narrow(rseqs, start=6, end=width(rseqs[1])) #reads, with residual clipped
rstrs<-f$strand #alignment strand
pos.index<-which(rstrs=='+') #identify the reads aligning to the positive strand in the reference genome
neg.index<-which(rstrs=='-') #identify the reads aligning to the negative strand in the reference genome
#convert to + alignment position for alignments to the - strand
que<-c(as.character(rque[pos.index]), as.character(rque[neg.index]))
chr<-c(as.character(rchr[pos.index]), as.character(rchr[neg.index])) #final scaffolds
pos<-c(rpos[pos.index], rrevpos[neg.index]) #final alignment positions (all positions now refer to the TGCAG motive)
#seqs<-c(as.character(rseqs[pos.index]), as.character(rseqs[neg.index])) #final reads; not needed
dat<-data.frame(cbind(que, chr, pos))
dat
dat[,1]<-as.integer(as.character(dat[,1]))
dat<-cbind(dat, dd[match(dat$que, dd$pos), 'f_m_ratio']); names(dat)[4]<-'f_m_ratio'
#add to plot:
points(dat[dat$chr!='chrW', 'que'], dat[dat$chr!='chrW', 'f_m_ratio'], col='red')
points(dat[dat$chr=='chrW', 'que'], dat[dat$chr=='chrW', 'f_m_ratio'], col='green')
# 1 out of 5 mannii f_m-balanced RAD loci from the Z maps uniquely to the rapae W
# 2 out of 6 mannii f_m-balanced RAD loci from the Z map uniquely to the mannii W with normal male v2 genome with Z masked
# 2 out of 8 mannii f_m-balanced RAD loci from the Z map uniquely to the mannii W with raw female v1 genome with Z (c28) masked. other hits to chr4,7,14,17,18,22... not to any strange scaffold!

# P. mannii, alignment to male genome WnoZ, 8july2022
# chrW
rm(list=ls())
#setwd('~/Desktop/pieris') #MP1
setwd('C:\\Users\\daniel\\Dropbox\\pieris\\chromosomePaper\\ratioAnalysis') #PC
load('mannii.readDepthChrW.maleGenome.WnoZ.Rdata')
u<-sort(unique(dz$pos))
options(scipen=10)

########### test
##nind<-NULL
nmal<-NULL
nfem<-NULL
tcov<-NULL
tmcov<-NULL
tfcov<-NULL
##
for(i in 1:length(u)){
	stack<-dz[which(dz$pos==u[i]),]
	#nind<-c(nind, nrow(stack)) #number of individuals represented in stack
	nfem<-c(nfem,length(which(stack$sex=='f'))) #number of females in stack
	nmal<-c(nmal,length(which(stack$sex=='m'))) #number of males in stack
	tcov<-c(tcov,sum(stack$depth)) #total coverage across stack
	tmcov<-c(tmcov,sum(stack$depth[which(stack$sex=='m')])) #total male coverage across stack 
	tfcov<-c(tfcov,sum(stack$depth[which(stack$sex=='f')])) #total female coverage across stack 
}
combi<-nfem+nmal
hist(nfem, breaks=100)
hist(nmal, breaks=60)
hist(combi, breaks=60)
hist(tmcov, xlim=c(3, 6000), ylim=c(0,100), breaks=5000); segments(450, 0, 450, 50, col='red'); segments(2400, 0, 2400, 50, col='red')
hist(tfcov, xlim=c(3, 6000), ylim=c(0,100), breaks=5000); segments(225, 0, 225, 50, col='red'); segments(1200, 0, 1200, 50, col='red')
##plot(nfem,nind)
################

locov<-225 #minimum female read depth threshold. These values cut the robust part of the distribution; is exactly half the value chosen based on autosome. hence targets loci unique to females/chrW
hicov<-1200 #maximum ...
femrep<-19 #minimum representation among females
malrep<-0 #precise representation set for males

dat<-data.frame(NULL)
for(i in 1:length(u)){
	stack<-dz[which(dz$pos==u[i]),]
	fc<-sum(stack$depth[which(stack$sex=='f')])
	if((fc>=locov) & (fc<=hicov) & (length(which(stack$sex=='f'))>=femrep) & (length(which(stack$sex=='m'))==malrep)){
		aa<-sum(stack$depth[which(stack$sex=='f')]) #total read depth females
		bb<-sum(stack$depth[which(stack$sex=='m')]) #...and males
		temp<-c(round(stack$pos[1],0), round(aa, 0), round(bb, 0), round(aa/bb,3)) #all combined incl position and ratio
		dat<-rbind(dat, temp)
	}
}
#this identifies 13 RAD loci with full 19x representation among females and zero for males. applying the reverse criteria yields no single RAD locus
names(dat)<-c('pos', 'fDepth', 'mDepth', 'f_m_ratio')
write.table(dat, 'mannii.W.Ratios.maleGenome.WnoZ.txt', quote=F, row.names=F)

# check if really chrZ is correctly oriented (since the balanced read depth peak is on the left side of v2 chrZ, but the W maps to the right)
# for validation, 6 individuals per sex were aligned to the female v2 genome, and here is coverage on chrZ:
rm(list=ls())
setwd('C:\\Users\\daniel\\Dropbox\\pieris\\chromosomePaper\\ratioAnalysis') #PC
load('mannii.readDepthChrZ.femaleGenome.noW.Rdata')
u<-sort(unique(dz$pos))
options(scipen=10)

########### test
#nind<-NULL
#nmal<-NULL
#nfem<-NULL
#tcov<-NULL
#tmcov<-NULL
##
#for(i in 1:length(u)){
	#stack<-dz[which(dz$pos==u[i]),]
	##nind<-c(nind, nrow(stack)) #number of individuals represented in stack
	#nfem<-c(nfem,length(which(stack$sex=='f'))) #number of females in stack
	#nmal<-c(nmal,length(which(stack$sex=='m'))) #number of males in stack
	#tcov<-c(tcov,sum(stack$depth)) #total coverage across stack
	#tmcov<-c(tmcov,sum(stack$depth[which(stack$sex=='m')])) #total male coverage across stack 
#}
#combi<-nfem+nmal
#hist(nfem, breaks=100)
#hist(nmal, breaks=60)
#hist(combi, breaks=60)
#hist(tmcov, xlim=c(3, 6000), ylim=c(0,100), breaks=5000); segments(450, 0, 450, 50, col='red'); segments(2400, 0, 2400, 50, col='red')
##plot(nfem,nind)
################

locov<-150 #minimum male read depth threshold. These values cut the robust part of the distribution 
hicov<-800 #maximum ... extreme values up to 12395 observed
femrep<-6 #minimum representation among females
malrep<-6 #...and males

dat<-data.frame(NULL)
for(i in 1:length(u)){
	stack<-dz[which(dz$pos==u[i]),]
	mc<-sum(stack$depth[which(stack$sex=='m')])
	if((mc>=locov) & (mc<=hicov) & (length(which(stack$sex=='f'))>=femrep) & (length(which(stack$sex=='m'))>=malrep)){
		aa<-sum(stack$depth[which(stack$sex=='f')]) #total read depth females
		bb<-sum(stack$depth[which(stack$sex=='m')]) #...and males
		temp<-c(round(stack$pos[1],0), round(aa, 0), round(bb, 0), round(aa/bb,3)) #all combined incl position and ratio
		dat<-rbind(dat, temp)
	}
}
names(dat)<-c('pos', 'fDepth', 'mDepth', 'f_m_ratio')
plot(dat$pos, dat$f_m_ratio)
# -> all is well, same pattern recovered in this check
########################### E


#########
# F - some code for consensus genome compilation

#rapae:
rm(list=ls())
library(ShortRead)
setwd('C:\\Users\\daniel\\Documents\\science\\methodology & materials\\mol genetics protocols & procedures & info\\genomes')
dir<-getwd()
d<-readFasta(dirPath=dir, pattern='PrapaeLohse2021assembly_16may2022.fasta')
i<-'W' #select chromosome number or name, e.g. 23, 'W'
a<-grep(paste('chr', i, sep=''), id(d))
id(d[a]); width(sread(d[a]))
#write out selected chr to fasta:
setwd('C:\\Users\\daniel\\Desktop\\temp')
writeFasta(d[a], file=paste('rapae_', paste(i, collapse='_'), '.fasta', sep=''))


#mannii_M:
	rm(list=ls())
	library(ShortRead)
	setwd('C:\\Users\\daniel\\Documents\\science\\methodology & materials\\mol genetics protocols & procedures & info\\genomes\\Pmannii')
	dir<-getwd()
	d<-readFasta(dirPath=dir, pattern='mannii_male_hifiasm_v1.fa') #the assembly is .gz, but this can directly be read by ShortRead
	chrs<-c(2, 11, 13, 18, 19, 21, 14, 31, 7, 24, 15, 27, 30, 9, 10, 3, 12, 5, 8, 25, 20, 1, 28, 23, 17, 26, 6, 16)

	#get contig lengths for rapae chromosome homologues
	ids<-NULL
	w<-NULL
	for(i in 1:length(chrs)){
		chr<-paste('ptg0000', ifelse(chrs[i]<10, '0', ''), chrs[i], 'l', sep='')
		ids<-c(ids, as.character(id(d[which(id(d)==chr)])))
		w<-c(w, width(d[which(id(d)==chr)]))
	}
	out<-data.frame(ids)
	out<-cbind(out, w)
	setwd('C:\\Users\\daniel\\Desktop\\temp')
	write.table(out, 'sexChr.temp.txt', quote=F, row.names=F)

	#size check for remainder of the contigs (short):
	for(i in 1:length(chrs)){
		chr<-paste('ptg0000', ifelse(chrs[i]<10, '0', ''), chrs[i], 'l', sep='')
		d<-d[-which(id(d)==chr)]
	}
	hist(width(d), breaks=100)
	length(which(width(d)<100000)) # how many of the 'trash' contigs (n=83) are <100 kb: 79, 95.2%
	s<-which(width(d)>2000000)
	d[s]
# save spiroplasma genome to fasta:
setwd('C:\\Users\\daniel\\Desktop\\temp')
writeFasta(d[2], file='spiroplasma_mannii_M.fasta') # this is contig ptg000022c, where the 'c' indicates circular
#look for Mt sequence (this must be circular too):
k<-grep('c', id(d))
k<-d[k]
width(k) #there are 5 circular sequences (apart from spiroplasma), of which 2 seem to match typical Mt length
setwd('C:\\Users\\daniel\\Desktop\\temp')
writeFasta(k[-1], file='short_circular_mannii_M.fasta')

# prep fasta for target contigs:
# read assembly by running first chunk for male
chrs<-c(6) #19,21 | 14, 31 | 23, 17
keep<-NULL #this is kinda redundant, as the chromosomes are named by their order, but just to make sure the correct contig enters downstream analysis
for(i in 1:length(chrs)){
	chr<-paste('ptg0000', ifelse(chrs[i]<10, '0', ''), chrs[i], 'l', sep='')
	keep<-c(keep, which(id(d)==chr))
}
out<-d[keep]
#as.character(narrow(sread(out[2]), end=width(out[2]), width=1000))
setwd('C:\\Users\\daniel\\Desktop\\temp')
writeFasta(out, file=paste('mannii_M_', paste(chrs, collapse='_'), '.fasta', sep=''))
#writeFasta(out, file=paste('mannii_M_fullAssembly.fasta', sep=''))

	
#mannii_F:
rm(list=ls())
library(ShortRead)
setwd('C:\\Users\\daniel\\Documents\\science\\methodology & materials\\mol genetics protocols & procedures & info\\genomes\\Pmannii')
dir<-getwd()
d<-readFasta(dirPath=dir, pattern='mannii_female_hifiasm_v1.fa') #the assembly is .gz, but this can directly be read by ShortRead
chrs<-c(6, 16, 12, 13, 29, 5, 18, 17, 2, 26, 10, 21, 7, 19, 1, 9, 34, 22, 3, 25, 8, 32, 24, 4, 30, 11, 20, 27, 40, 15, 14, 28, 37)

#get contig lengths for rapae chromosome homologues
ids<-NULL
w<-NULL
for(i in 1:length(chrs)){
	chr<-paste('ptg0000', ifelse(chrs[i]<10, '0', ''), chrs[i], 'l', sep='')
	ids<-c(ids, as.character(id(d[which(id(d)==chr)])))
	w<-c(w, width(d[which(id(d)==chr)]))
}
out<-data.frame(ids)
out<-cbind(out, w)
setwd('C:\\Users\\daniel\\Desktop\\temp')
write.table(out, 'sexChr.temp.txt', quote=F, row.names=F) #writeFasta(dd, 'mannii.F.v1build.c37.chrW.fasta')

#size check for remainder of the contigs (short):
for(i in 1:length(chrs)){
	chr<-paste('ptg0000', ifelse(chrs[i]<10, '0', ''), chrs[i], 'l', sep='')
	d<-d[-which(id(d)==chr)]
}
hist(width(d), breaks=100)
as.character(id(d)) #to see how many are circular
length(which(width(d)<100000)) # how many of the 'trash' contigs (n=70) are <100 kb: 51, 73%
s<-which(width(d)>2000000)
d[s]
# save spiroplasma genome to fasta:
setwd('C:\\Users\\daniel\\Desktop\\temp')
writeFasta(d[4], file='spiroplasma_mannii_F.fasta') # this is contig ptg000035c, where the 'c' indicates circular
#look for Mt sequence (this must be circular too):
k<-grep('c', id(d))
k<-d[k]
width(k) #there are 5 circular sequences (apart from spiroplasma), of which 2 seem to match typical Mt length
setwd('C:\\Users\\daniel\\Desktop\\temp')
writeFasta(k[-1], file='short_circular_mannii_F.fasta')

# prep fasta for target contigs:
# read assembly by running first chunk for female
chrs<-c(37)
keep<-NULL #this is kinda redundant, as the chromosomes are named by their order, but just to make sure the correct contig enters downstream analysis
for(i in 1:length(chrs)){
	chr<-paste('ptg0000', ifelse(chrs[i]<10, '0', ''), chrs[i], 'l', sep='')
	keep<-c(keep, which(id(d)==chr))
}
out<-d[keep]
setwd('C:\\Users\\daniel\\Desktop\\temp')
writeFasta(out, file=paste('mannii_F_', paste(chrs, collapse='_'), '.fasta', sep=''))


# aligment with minimap (the 'cut' command line extracts the matches of one genome (cols 1,3,4) to the other (cols 6,8,9))
# order is 1) reference sequence(s), 2) sequence(s) to map against reference
cd ~/Desktop/pieris
minimap2 -cx asm5 --cs mannii_M_23_17.fasta mannii_F_40.fasta > chr22.alignment.paf
cut -f1,3,4,6,8,9 chr22.alignment.paf > chr22.links.txt


# create fastq for pattern search for male/female mannii contig segments against rapae chromosomes, to check collinearity/correct sense in the final assembly
# I take 100 short reads of 150 bp with top quality (all 'H') at random positions from each of four chromosomes, two of which are reverseComplemented as indicated by Simona's circos
# then actually extended to all 28 (male) or 33 (female) mannii contigs, to make absolutely certain that all is well oriented and no mistakes were made
rm(list=ls())
library(ShortRead)
setwd('C:\\Users\\daniel\\Documents\\science\\methodology & materials\\mol genetics protocols & procedures & info\\genomes\\Pmannii')
dir<-getwd()
#g<-readFasta(dirPath=dir, pattern='mannii_male_hifiasm_v1.fa') #mannii M v1 genome. the assembly is .gz, but this can directly be read by ShortRead
g<-readFasta(dirPath=dir, pattern='mannii_female_hifiasm_v1.fa') #mannii F v1 genome. the assembly is .gz, but this can directly be read by ShortRead
# from here, run the next 17 lines for each chromosome separately by hand, while adjusting the mtn and rc flags, then write out the dat object
mtn<-37 ### mannii target contig number: 2 | 18rc | 26rc | 6
rc<-'y' ### y/n - reverse-complement?
n<-100 ### number of 'shortReads' from that contig; 100 is fine, except for the divergent W chromosome (I here use 2000)
rl<-150 ### bp-length of 'shortReads'
#
t<-paste('ptg0000', ifelse(mtn<10, '0', ''), mtn, 'l', sep='') # target contig
d<-g[which(id(g)==t)]
max<-width(d)-(rl+1)
contig<-sread(d)
if(rc=='y'){contig<-reverseComplement(contig)}
s<-sort(sample(max, n, replace=F), decreasing=F)
#dat<-NULL ###use only for the first chromosome to generate the dat object
for(i in 1:length(s)){
	idat<-paste('@_', t, '_', s[i], sep='')
	idat<-c(idat, as.character(narrow(contig, start=s[i], width=rl)), '+', paste(rep('H', rl), collapse=''))
	dat<-c(dat, idat)
}
setwd('C:\\Users\\daniel\\Desktop\\temp')
#write.table(dat, 'mannii_M_100seqs_c2.18rc.26rc.6.fastq', quote=F, row.names=F, col.names=F) # just 4 exemplary chromosomes, 2 with and 2 without reverseCompl
#write.table(dat, 'mannii_F_2000seqs_c37.W.fastq', quote=F, row.names=F, col.names=F) # the W
#write.table(dat, 'mannii_M_100seqs_allContigs.fastq', quote=F, row.names=F, col.names=F) # all 28 contigs homologous to rapae chrs
write.table(dat, 'mannii_F_100seqs_allContigs.fastq', quote=F, row.names=F, col.names=F) # all 33 contigs homologous to rapae chrs
#
#alignment (MP1), against full Lohse2021 rapae genome:
cd /Usr/local/novocraft.v3.00
#./novoalign -d ~/Desktop/pieris/rapae2021genome.ndx -f /Users/dani/Desktop/pieris/mannii_M_100seqs_allContigs.fastq -F STDFQ -t 600 -g 40 -x 12 -o SAM -o FullNW --3Prime -r N -e 200 > /Users/dani/Desktop/pieris/mannii_M_100seqs_allContigs.sam
./novoalign -d ~/Desktop/pieris/rapae2021genome.ndx -f /Users/dani/Desktop/pieris/mannii_F_100seqs_allContigs.fastq -F STDFQ -t 600 -g 40 -x 12 -o SAM -o FullNW --3Prime -r N -e 200 > /Users/dani/Desktop/pieris/mannii_F_100seqs_allContigs.sam
# alignment is 5 sec, 400 reads input (100 from each chromosome), 208 align in total, 169 align uniquely. For allContigs its 34 secs
library(Rsamtools) # this is still done on MP1
setwd('~/Desktop/pieris') #MP1
#asBam('mannii_M_100seqs_c2.18rc.26rc.6.sam', destination='mannii_M_100seqs_c2.18rc.26rc.6', indexDestination=FALSE)
#asBam('mannii_M_100seqs_allContigs.sam', destination='mannii_M_100seqs_allContigs', indexDestination=FALSE)
asBam('mannii_F_100seqs_allContigs.sam', destination='mannii_F_100seqs_allContigs', indexDestination=FALSE)
#
rm(list=ls())
setwd('C:\\Users\\daniel\\Dropbox\\pieris\\chromosomePaper\\fastq.bams') #office PC
library(Rsamtools)
param<-ScanBamParam(flag=scanBamFlag(isUnmappedQuery=FALSE), what=c("qname", "rname", "pos", "strand"), tag="Z3", reverseComplement=TRUE) # ,"seq"
#infile<-'mannii_M_100seqs_allContigs.bam' ### infile<-'mannii_M_100seqs_c2.18rc.26rc.6.bam'
infile<-'mannii_F_100seqs_allContigs.bam' ###
#infile<-'mannii_F_2000seqs_c37.W.bam' ### the Ws are so degraded that orientation cannot be determined reliably!
f<-scanBam(infile, param=param)[[1]]
q<-f$qname #the chrPos of the query, unedited
fu<-function(x){unlist(strsplit(x, split='_'))[2]}
que<-as.character(sapply(q, FUN=fu)) # original alignment position on the Z (given in fastq ID)
fu<-function(x){unlist(strsplit(x, split='_'))[3]}
qpos<-as.integer(sapply(q, FUN=fu)) # original alignment position on the Z (given in fastq ID)
chr<-as.character(f$rname) #chrom
chrpos<-f$pos #normal 5' alignment positions
str<-as.character(f$strand) #alignment strand
dat<-data.frame(cbind(que, qpos, chr, chrpos, str))
#
#tar<-c('16', 'Z') ### define the relevant mannii contig (1st element) and rapae chromosome (2nd element)
tar<-c(37, 'W') ### define the relevant mannii contig (1st element) and rapae chromosome (2nd element). 2,1 | 18,4 | 26,23 | 6,24
sdat<-dat[which((dat$que==paste('ptg0000', ifelse(tar[1]<10, '0', ''), tar[1], 'l', sep='')) & (dat$chr==paste('chr', tar[2], sep=''))), ] # target contig
binom.test(length(which(sdat$str=='+')), nrow(sdat), p = 0.5, alternative='two.sided', conf.level = 0.95)
plot(as.integer(as.character(sdat$qpos)), as.integer(as.character(sdat$chrpos)), xlim=c(0, max(as.integer(as.character(sdat$qpos)))), ylim=c(0, max(as.integer(as.character(sdat$chrpos)))))
sdat; tar


# final compilation of mannii male genome
rm(list=ls())
library(ShortRead)
setwd('C:\\Users\\daniel\\Documents\\science\\methodology & materials\\mol genetics protocols & procedures & info\\genomes\\Pmannii')
dir<-getwd()
d<-readFasta(dirPath=dir, pattern='mannii_male_hifiasm_v1.fa') #the assembly is .gz, but this can directly be read by ShortRead
chr<-c(1, 2, 3, 4, 5, 5, 6, 6, 7, 8, 9, 10, 11, 12, 13, 14, 15, 16, 17, 18, 19, 20, 21, 22, 22, 23, 24, 'Z') #the rapae chromosomes
cont<-c(2, 11, 13, 18, 19, 21, 14, 31, 7, 24, 15, 27, 30, 9, 10, 3, 12, 5, 8, 25, 20, 1, 28, 23, 17, 26, 6, 16) #the contigs
sense<-c('n', 'n', 'n', 'rc', 'rc', 'rc', 'rc', 'n', 'n', 'rc', 'n', 'rc', 'n', 'n', 'n', 'n', 'rc', 'n', 'n', 'rc', 'n', 'n', 'rc', 'rc', 'n', 'rc', 'n', 'rc') #the operation to perfrom to achieve collinearity with rapae ('n'=normal, no action, 'rc'=reverse-complement)
inf<-data.frame(cbind(chr, cont, sense))
out<-NULL
for(i in 1:nrow(inf)){
	sd<-d[which(id(d)==paste('ptg0000', ifelse(as.integer(as.character(inf$cont[i]))<10, '0', ''), inf$cont[i], 'l', sep=''))] # target contig
	seq<-sread(sd)
	if(inf$sense[i]=='rc'){seq<-reverseComplement(seq)}
	out<-c(out, paste('>chr', inf$chr[i], sep=''), as.character(seq))
}
#write out genome to fasta:
# ! watch out, this is a preliminary version with 3 chromosomes doubled because not contiguous!!!
setwd('C:\\Users\\daniel\\Desktop\\temp')
write.table(out, 'mannii_male_hifiasm_v2_PRELIM.fasta', quote=F, row.names=F, col.names=F) # I have renamed the doubled contigs to 5.b, 6.b, 22.b by hand on MP1
#check of Lucas' final assemblies for chr5,6,22, and incorporation into final male genome v2:
rm(list=ls())
library(ShortRead)
setwd('C:\\Users\\daniel\\Documents\\science\\methodology & materials\\mol genetics protocols & procedures & info\\genomes\\Pmannii')
#setwd('C:\\Users\\daniel\\Desktop\\temp') #home laptop
dir<-getwd()
d<-readFasta(dirPath=dir, pattern='mannii_male_hifiasm_v2_PRELIM') #the assembly is .gz, but this can directly be read by ShortRead
as.character(id(d))
#setwd('C:\\Users\\daniel\\Desktop\\temp')
#dir<-getwd()
chr5<-readFasta(dirPath=dir, pattern='Pm_M_chr5_final.fasta')
i<-5 # chr5, 1st contig
as.character(narrow(sread(d[i]), end=7918835, width=10000))==as.character(narrow(sread(chr5), end=7918835, width=10000))
as.character(narrow(sread(d[i]), start=1, width=10000))==as.character(narrow(sread(chr5), start=1, width=10000))
i<-6 # chr5, 2nd contig
gapl<-43 #the bp length of the insertion
gap
as.character(narrow(sread(d[i]), start=1, width=100000))==as.character(narrow(sread(chr5), start=7918835+gapl, width=100000))
as.character(narrow(sread(d[i]), end=width(d[i]), width=100000))==as.character(narrow(sread(chr5), end=width(chr5), width=100000))
narrow(sread(d[5]), end=width(d[5]), width=30); narrow(sread(chr5), end=width(d[5]), width=30) #pre-gap segment
narrow(sread(d[6]), start=1, width=50); narrow(sread(chr5), start=width(d[5])+gapl, width=50) #post-gap segment
narrow(sread(chr5), start=width(d[5])+1, width=gapl-1) #this is the insert made by Lucas to gill the gap
width(narrow(sread(chr5), start=width(d[5])+1, width=gapl-1)) # bp length of insert
	# -> chr5 is fine; 42 bp insertion
#
i<-7 # chr6, 1st contig
chr6<-readFasta(dirPath=dir, pattern='Pm_M_chr6_final.fasta')
as.character(narrow(sread(d[i]), end=10467413, width=10000))==as.character(narrow(sread(chr6), end=10467413, width=10000))
as.character(narrow(sread(d[i]), start=1, width=10000))==as.character(narrow(sread(chr6), start=1, width=10000))
i<-8 # chr6, 2nd contig
gapl<-25 #the bp length of the insertion
as.character(narrow(sread(d[i]), start=1, width=10000))==as.character(narrow(sread(chr6), start=10467413+gapl, width=10000))
as.character(narrow(sread(d[i]), end=width(d[i]), width=100000))==as.character(narrow(sread(chr6), end=width(chr6), width=100000))
narrow(sread(d[7]), end=width(d[7]), width=30); narrow(sread(chr6), end=width(d[7]), width=30) #pre-gap segment
narrow(sread(d[8]), start=1, width=50); narrow(sread(chr6), start=width(d[7])+gapl, width=50) #post-gap segment
narrow(sread(chr6), start=width(d[7])+1, width=gapl-1) #this is the insert made by Lucas to gill the gap
width(narrow(sread(chr6), start=width(d[7])+1, width=gapl-1)) # bp length of insert
	# -> chr6 is fine; 24 bp insertion
#
i<-24 # chr22, 1st contig
chr22<-readFasta(dirPath=dir, pattern='Pm_M_chr22_final.fasta')
as.character(narrow(sread(d[i]), end=7556811, width=10000))==as.character(narrow(sread(chr22), end=7556811, width=10000))
as.character(narrow(sread(d[i]), start=1, width=10000))==as.character(narrow(sread(chr22), start=1, width=10000))
i<-25 # chr22, 2nd contig
gapl<-36 #the bp length of the insertion
as.character(narrow(sread(d[i]), start=1, width=100)); as.character(narrow(sread(chr22), start=7556811+gapl, width=100))
as.character(narrow(sread(d[i]), start=1, width=10000))==as.character(narrow(sread(chr22), start=7556811+gapl, width=10000))
as.character(narrow(sread(d[i]), end=width(d[i]), width=100000))==as.character(narrow(sread(chr22), end=width(chr22), width=100000))
narrow(sread(d[24]), end=width(d[24]), width=30); narrow(sread(chr22), end=width(d[24]), width=30) #pre-gap segment
narrow(sread(d[25]), start=1, width=50); narrow(sread(chr22), start=width(d[24])+gapl, width=50) #post-gap segment
narrow(sread(chr22), start=width(d[24])+1, width=gapl-1) #this is the insert made by Lucas to gill the gap
width(narrow(sread(chr22), start=width(d[24])+1, width=gapl-1)) # bp length of insert
	# -> chr22 is fine; 35 bp insertion
#
# injecting the 3 fixed chromosomes:
new<-NULL
for(i in 1:4){
	new<-c(new, paste('>', as.character(id(d[i])), sep=''))
	new<-c(new, as.character(sread(d[i])))
}
new<-c(new, '>chr5')
new<-c(new, as.character(sread(chr5)))
new<-c(new, '>chr6')
new<-c(new, as.character(sread(chr6)))
for(i in 9:23){
	new<-c(new, paste('>', as.character(id(d[i])), sep=''))
	new<-c(new, as.character(sread(d[i])))
}
new<-c(new, '>chr22')
new<-c(new, as.character(sread(chr22)))
for(i in 26:28){
	new<-c(new, paste('>', as.character(id(d[i])), sep=''))
	new<-c(new, as.character(sread(d[i])))
}
write.table(new, 'mannii_male_hifiasm_v2.fa', quote=F, row.names=F, col.names=F)
#check:
rm(list=ls())
setwd('C:\\Users\\daniel\\Desktop\\temp') #home laptop
dir<-getwd()
d<-readFasta(dirPath=dir, pattern='mannii_male_hifiasm_v2.fa')
sum(width(d)) #total length
	# -> all correct
# final male assembly; last step is injection of chrMt:
rm(list=ls())
library(ShortRead)
setwd('C:\\Users\\daniel\\Documents\\science\\methodology & materials\\mol genetics protocols & procedures & info\\genomes\\Pmannii')
#setwd('C:\\Users\\daniel\\Desktop\\temp') #home laptop
dir<-getwd()
d<-readFasta(dirPath=dir, pattern='mannii_male_hifiasm_v2.fa') #the assembly is .gz, but this can directly be read by ShortRead
mt<-readFasta(dirPath=dir, pattern='Pm_male_Mito.fasta') #the assembly is .gz, but this can directly be read by ShortRead
as.character(id(d)); length(d); mt; sum(width(d))
new<-NULL
for(i in 1:25){
	new<-c(new, paste('>', as.character(id(d[i])), sep=''))
	new<-c(new, as.character(sread(d[i])))
}
new<-c(new, '>chrMt')
new<-c(new, as.character(sread(mt)))
write.table(new, 'mannii_male_hifiasm_v2_definitive.fa', quote=F, row.names=F, col.names=F) # this is just a temporary name; the final version including chrMt is still called v2 and previous versions were deleted
#check:
rm(list=ls())
setwd('C:\\Users\\daniel\\Documents\\science\\methodology & materials\\mol genetics protocols & procedures & info\\genomes\\Pmannii')
dir<-getwd()
d<-readFasta(dirPath=dir, pattern='mannii_male_hifiasm_v2_definitive.fa')
width(d)
sum(width(d)) #total length
as.character(id(d))
	# -> all correct
	# -> re-named to mannii_male_hifiasm_v2.fa and deleted all previous v2 versions. final build 4aug2022
##


# final compilation of mannii female genome (last build incl chrMt: 4aug2022)
rm(list=ls())
library(ShortRead)
setwd('C:\\Users\\daniel\\Documents\\science\\methodology & materials\\mol genetics protocols & procedures & info\\genomes\\Pmannii')
dir<-getwd()
d<-readFasta(dirPath=dir, pattern='mannii_female_hifiasm_v1.fa') #the assembly is .gz, but this can directly be read by ShortRead
chr<-c(1, 2, 3, 4, 5, 5, 6, 6, 7, 7, 8, 9, 10, 11, 12, 13, 14, 14, 15, 16, 17, 18, 18, 18, 19, 20, 21, 21, 22, 23, 24, 'Z', 'W') #the rapae chromosomes
cont<-c(6, 16, 12, 13, 29, 5, 18, 17, 26, 2, 10, 21, 7, 19, 1, 9, 34, 22, 3, 25, 8, 32, 4, 24, 30, 11, 27, 20, 40, 15, 14, 28, 37) #the contigs
sense<-c('n', 'n', 'rc', 'n', 'n', 'n', 'rc', 'n', 'n', 'n', 'n', 'rc', 'rc', 'n', 'rc', 'rc', 'rc', 'rc', 'rc', 'n', 'n', 'n', 'rc', 'n', 'n', 'rc', 'rc', 'n', 'rc', 'rc', 'rc', 'rc', 'rc') #the operation to perfrom to achieve collinearity with rapae ('n'=normal, no action, 'rc'=reverse-complement)
inf<-data.frame(cbind(chr, cont, sense))
out<-NULL
for(i in 1:nrow(inf)){
	sd<-d[which(id(d)==paste('ptg0000', ifelse(as.integer(as.character(inf$cont[i]))<10, '0', ''), inf$cont[i], 'l', sep=''))] # target contig
	seq<-sread(sd)
	if(inf$sense[i]=='rc'){seq<-reverseComplement(seq)}
	out<-c(out, paste('>chr', inf$chr[i], sep=''), as.character(seq))
}
#write out genome to fasta:
# ! watch out, this is a preliminary version with 3 chromosomes doubled because not contiguous (hence the fasta has 33 sequences)!!!
setwd('C:\\Users\\daniel\\Desktop\\temp')
write.table(out, 'mannii_female_hifiasm_v2_PRELIM.fasta', quote=F, row.names=F, col.names=F) # I have renamed the doubled contigs to 5.b, 6.b, 7.b, 14.b, 18.b, 18.c, 21.b by hand on MP1

# final assembly of the female genome, with the six broken chromosomes fixed and the W chromosome from the F_v1 build (=contig 37) replaced by the slightly longer contig 41 from the F_5k build (allowing only HiFi reads >= 5k long). The latter is some 200 kb longer and seems well assembled too
rm(list=ls())
library(ShortRead)
setwd('C:\\Users\\daniel\\Documents\\science\\methodology & materials\\mol genetics protocols & procedures & info\\genomes\\Pmannii')
dir<-getwd()
d<-readFasta(dirPath=dir, pattern='mannii_female_hifiasm_v2_PRELIM') #the assembly is .gz, but this can directly be read by ShortRead
chr5<-readFasta(dirPath=dir, pattern='chr5_F_final.fasta')
chr6<-readFasta(dirPath=dir, pattern='chr6_F_final.fasta')
chr7<-readFasta(dirPath=dir, pattern='chr7_F_scaffold.fasta')
chr14<-readFasta(dirPath=dir, pattern='chr14_F_final.fasta')
chr18<-readFasta(dirPath=dir, pattern='chr18_F_scaffold.fasta')
chr21<-readFasta(dirPath=dir, pattern='chr21_F_scaffold.fasta')
chrW<-readFasta(dirPath=dir, pattern='Pm_F_chrW_final'); chrW; id(chrW) #the final W assembly
mt<-readFasta(dirPath=dir, pattern='Pm_female_Mito.fasta')

new<-NULL
for(i in 1:4){
	new<-c(new, paste('>', as.character(id(d[i])), sep=''))
	new<-c(new, as.character(sread(d[i])))
}
new<-c(new, '>chr5')
new<-c(new, as.character(sread(chr5)))
new<-c(new, '>chr6')
new<-c(new, as.character(sread(chr6)))
new<-c(new, '>chr7')
new<-c(new, as.character(sread(chr7)))
for(i in 11:16){
	new<-c(new, paste('>', as.character(id(d[i])), sep=''))
	new<-c(new, as.character(sread(d[i])))
}
new<-c(new, '>chr14')
new<-c(new, as.character(sread(chr14)))
for(i in 19:21){
	new<-c(new, paste('>', as.character(id(d[i])), sep=''))
	new<-c(new, as.character(sread(d[i])))
}
new<-c(new, '>chr18')
new<-c(new, as.character(sread(chr18)))
for(i in 25:26){
	new<-c(new, paste('>', as.character(id(d[i])), sep=''))
	new<-c(new, as.character(sread(d[i])))
}
new<-c(new, '>chr21')
new<-c(new, as.character(sread(chr21)))
for(i in 29:32){
	new<-c(new, paste('>', as.character(id(d[i])), sep=''))
	new<-c(new, as.character(sread(d[i])))
}
new<-c(new, '>chrW')
new<-c(new, as.character(sread(chrW)))
new<-c(new, '>chrMt')
new<-c(new, as.character(sread(mt)))
write.table(new, 'mannii_female_hifiasm_v2_definitive.fa', quote=F, row.names=F, col.names=F)
#check:
rm(list=ls())
dir<-getwd()
d<-readFasta(dirPath=dir, pattern='mannii_female_hifiasm_v2_definitive.fa')
sum(width(d)) #total length
as.character(id(d))
width(d)
	# -> all correct
	# -> re-named to mannii_female_hifiasm_v2.fa (because there was a v2 without the chrMt) and deleted all previous v2 versions. final build 4aug2022
############# F


### G - check GC content for all contigs
# 5may2022_DB

library(ShortRead) # I run this in R 3.1.2 (2014)
library(stringr)
rm(list=ls())
#d<-readFasta(dirPath='C:/Users/daniel/Desktop/temp', pattern='female.hifiasm.bp.p_ctg_v2.fa') #read in the genome
#d<-readFasta(dirPath='C:\\Users\\daniel\\Documents\\science\\methodology & materials\\mol genetics protocols & procedures & info\\genomes\\Pmannii', pattern='mannii_female_hifiasm_v2_PRELIM') #read in the genome
d<-readFasta(dirPath='C:\\Users\\daniel\\Documents\\science\\methodology & materials\\mol genetics protocols & procedures & info\\genomes\\Pmannii', pattern='mannii_female_hifiasm_v2.fa') #read in the genome
ids<-NULL
gc<-NULL
for(i in 1:length(d)){
	s<-as.character(sread(d[i]))
	g<-str_count(s, 'G')
	c<-str_count(s, 'C')
	ids<-c(ids, as.character(id(d[i])))
	gc<-c(gc, round((g+c)/nchar(s), 4))
} #takes some 15s for whole assembly
plot(gc, ylim=c(0.30, 0.36))
#j<-37
#ids[j]; gc[j]
dat<-data.frame(ids)
dat<-cbind(dat, gc)
dat[which(dat$ids=='chrW'),] # chrW: 0.3573
median(dat[-which((dat$ids=='chrW') | (dat$ids=='chrMt')), 'gc']) # median across all autosomes & chrZ: 0.3353; range: 0.3318 - 0.3552
dat[which(dat$ids=='chrZ'),] # chrZ: 0.3384
dat[which(dat$ids=='chrMt'),] # chrMt: 0.2043
#correlation chr length gc content?
le<-read.table('C:\\Users\\daniel\\Dropbox\\pieris\\chromosomePaper\\d_chrLengths.txt', stringsAsFactors=F, h=T) # chromosome length for mannii
dat<-dat[-which(dat$ids=='chrMt'),]
dat<-cbind(dat, le$manniiF)
median(head(dat, 24)[, 'gc']) # autosomal median 0.33525
# plot gc content in format similar to unique alignment success:
iter<-10000
dst<-NULL
for(i in 1:iter){
	dst<-c(dst, median(sample(head(dat, 24)[, 'gc'], replace=T)))
}
	# plotting can be run just from here, all necessary values saved
rm(list=ls())
chrs<-c('Auto', 'Z', 'W')
as<-c(0.33525, 0.3384, 0.3573)
#qa<-quantile(dst, probs = c(0.025, 0.975))
qa<-c(0.3337, 0.3360)
par(fin=c(1.8, 3.6))
plot(1, 0.5, xlim=c(0.5, 3.5), ylim=c(0.33, 0.36), type='n', las=1, xlab=NA, ylab='GC content', xaxs='i', yaxs='i', xaxp=c(1, 3, 2), bty='n')
rect(0.6, 0, 1.4, as[1], col=gray(0.8), border=NA)
rect(1.6, 0, 2.4, as[2], col=gray(0.4), border=NA)
rect(2.6, 0, 3.4, as[3], col='cornflowerblue', border=NA)
segments(1, qa[1], 1, qa[2], lwd=2.6)
###### G


### H - plot minimap2 alignment by using circlize
# I run this on R version 4.0.3 (2020-10-10)
# principle: define plotting parameters > initialize those parameters > plot tracks > add graphics to tracks > add more tracks, etc. > clear workspace
# the positions along the sectors correspond to the bp-positions of the contigs as given in the fasta input for alignment

# install.packages("circlize")
library(circlize)
rm(list=ls())

chrval<-rep(c("16", "37"), 2) # chromosome names, = sectors
xval<-c(0,0,13053618,2416388) # start and end positions of the chromosomes (i.e., 0 and the end positions)
yval<-c(0,0,1,1) # values for y-coordinates
dat<-data.frame(chr = chrval , x = xval, y = yval) # data.frame with sectors, x-coordinates and y-coordinates
# configure parameters and initialize them
circos.par("track.height" = 0.1) 
circos.initialize(dat$chr, x = dat$x)  # initialize the layout
# create tracks and graphics
circos.trackPlotRegion(ylim = c(0, 1), panel.fun = function(x,y) { # create first track (composed of colored rectangles according to sections)
  chr = get.cell.meta.data("chr.index") # get info from data.frame
  xlim = get.cell.meta.data("xlim")
  ylim = get.cell.meta.data("ylim")
  circos.rect(xlim[1], 0, xlim[2], 0.5, # rectangle details
              col = rgb(runif(1), runif(1), runif(1)))
  circos.text(CELL_META$xcenter, # text details
              CELL_META$cell.ylim[2] + mm_y(7), 
              CELL_META$sector.index)
  circos.axis(labels.cex = 0.6) # axis details
}, bg.border = NA)
# add links:
setwd('C:\\Users\\daniel\\Dropbox\\pieris\\chromosomePaper')
d<-read.table('z_w.links.txt', h=F) # z_w.links.txt | chr22.links.txt
s<-grep('16', d[,4])
sd<-d[s,]
for(i in 1:nrow(sd)){
	circos.link('37', sd[i, 2:3], '16', sd[i, 5:6], col = "red")
}
s<-grep('17', d[,4])
sd<-d[s,]
for(i in 1:nrow(sd)){
	circos.link('40', sd[i, 2:3], '17', sd[i, 5:6], col = "green")
}
keep<-which(d[,6]<=500000)
d<-d[keep,]

#W against full male assembly:
library(circlize)
rm(list=ls())
chrval<-rep(c(2, 11, 13, 18, 19, 21, 14, 31,  7, 24, 15, 27, 30,  9, 10,  3, 12,  5,  8, 25, 20,  1, 28, 23, 17, 26,  6, 16, 37), 2) # chromosome names, = sectors
# 14165569, 13263370, 13443999, 12768226, 7918835, 4685499, 10467413, 2011834, 12635611, 12354463, 12512088, 12656134, 12171410, 11767063, 11628137, 12214670, 12121942, 11685795, 11242583, 11103484, 10818668, 10319200, 10025374, 7556811, 1891300, 7027187, 7370422, 13053618,  2416388
xval<-c(0,0,0,0,0,0,0,0,0,0,0,0,0,0,0,0,0,0,0,0,0,0,0,0,0,0,0,0,0,14165569, 13263370, 13443999, 12768226, 7918835, 4685499, 10467413, 2011834, 12635611, 12354463, 12512088, 12656134, 12171410, 11767063, 11628137, 12214670, 12121942, 11685795, 11242583, 11103484, 10818668, 10319200, 10025374, 7556811, 1891300, 7027187, 7370422, 13053618,  2416388) # start and end positions of the chromosomes (i.e., 0 and the end positions)
yval<-c(0,0,0,0,0,0,0,0,0,0,0,0,0,0,0,0,0,0,0,0,0,0,0,0,0,0,0,0,0,1,1,1,1,1,1,1,1,1,1,1,1,1,1,1,1,1,1,1,1,1,1,1,1,1,1,1,1,1) # values for y-coordinates
dat<-data.frame(chr = chrval , x = xval, y = yval) # data.frame with sectors, x-coordinates and y-coordinates
# configure parameters and initialize them
circos.par("track.height" = 0.1) 
circos.initialize(dat$chr, x = dat$x)  # initialize the layout
# create tracks and graphics
circos.trackPlotRegion(ylim = c(0, 1), panel.fun = function(x,y) { # create first track (composed of colored rectangles according to sections)
  chr = get.cell.meta.data("chr.index") # get info from data.frame
  xlim = get.cell.meta.data("xlim")
  ylim = get.cell.meta.data("ylim")
  circos.rect(xlim[1], 0, xlim[2], 0.5, # rectangle details
              col = rgb(runif(1), runif(1), runif(1)))
  circos.text(CELL_META$xcenter, # text details
              CELL_META$cell.ylim[2] + mm_y(7), 
              CELL_META$sector.index)
  circos.axis(labels.cex = 0.6) # axis details
}, bg.border = NA)
setwd('C:\\Users\\daniel\\Dropbox\\pieris\\chromosomePaper\\minimap.circl')
d<-read.table('fullAss_w.links.txt', h=F) # z_w.links.txt | chr22.links.txt | fullAss_w.links.txt

#add links (this is deprecated, unnecessarily complicated, use next chunk)
#u<-unique(chrval)
#for(j in 1:length(u)){
#s<-grep(paste('000', u[j], 'l', sep=''), d[,4])
#	if(length(s)>0){
#		sd<-d[s,]
#		for(i in 1:nrow(sd)){
#			circos.link('37', sd[i, 2:3], u[j], sd[i, 5:6], col = "red")
#		}
#	}
#}
for(i in 1:nrow(d)){
	circos.link(d[i, 1], d[i, 2:3], d[i, 4], d[i, 5:6], col = "red")
}

#rapae against mannii checks:
library(circlize)
rm(list=ls())
setwd('C:\\Users\\daniel\\Dropbox\\pieris\\chromosomePaper\\minimap.circl')
chrval<-rep(c("chr24", "ptg000006l"), 2) 				### chromosome names (= sectors)
xval<-c(0,0,5224272,7370422) 							### start and end positions of the chromosomes (i.e., 0 and the end positions)
d<-read.table('rap24.man6.alignment.links.txt', h=F) 	### rap1.man2.alignment.links.txt | rap3.man13.alignment.links.txt | rap23.man26.alignment.links.txt | rap24.man6.alignment.links.txt
d<-d[sample(nrow(d), 24),] 								##if data reduction is needed, subsample the links (is clearer for checking orientation)

yval<-c(0,0,1,1) # values for y-coordinates
dat<-data.frame(chr = chrval , x = xval, y = yval) # data.frame with sectors, x-coordinates and y-coordinates
# configure parameters and initialize them
circos.par("track.height" = 0.1) 
circos.initialize(dat$chr, x = dat$x)  # initialize the layout
# create tracks and graphics
circos.trackPlotRegion(ylim = c(0, 1), panel.fun = function(x,y) { # create first track (composed of colored rectangles according to sections)
  chr = get.cell.meta.data("chr.index") # get info from data.frame
  xlim = get.cell.meta.data("xlim")
  ylim = get.cell.meta.data("ylim")
  circos.rect(xlim[1], 0, xlim[2], 0.5, # rectangle details
              col = rgb(runif(1), runif(1), runif(1)))
  circos.text(CELL_META$xcenter, # text details
              CELL_META$cell.ylim[2] + mm_y(7), 
              CELL_META$sector.index)
  circos.axis(labels.cex = 0.6) # axis details
}, bg.border = NA)
# add links:
for(i in 1:nrow(d)){
	circos.link(d[i, 1], d[i, 2:3], d[i, 4], d[i, 5:6], col = "red")
}

#Spodoptera exigua chr3 against mannii chrZ - I suspect S. exigua's chr3 is the Z
library(circlize)
rm(list=ls())
setwd('C:\\Users\\daniel\\Dropbox\\pieris\\chromosomePaper\\minimap.circl')
chrval<-rep(c("chr3", "ptg000016l"), 2) 				### chromosome names (= sectors)
xval<-c(0,0,14243471,13053618) 							### start and end positions of the chromosomes (i.e., 0 and the end positions)
d<-read.table('chrZ.exigua.mannii.links.txt', h=F) 	### rap1.man2.alignment.links.txt | rap3.man13.alignment.links.txt | rap23.man26.alignment.links.txt | rap24.man6.alignment.links.txt

yval<-c(0,0,1,1) # values for y-coordinates
dat<-data.frame(chr = chrval , x = xval, y = yval) # data.frame with sectors, x-coordinates and y-coordinates
# configure parameters and initialize them
circos.par("track.height" = 0.1) 
circos.initialize(dat$chr, x = dat$x)  # initialize the layout
# create tracks and graphics
circos.trackPlotRegion(ylim = c(0, 1), panel.fun = function(x,y) { # create first track (composed of colored rectangles according to sections)
  chr = get.cell.meta.data("chr.index") # get info from data.frame
  xlim = get.cell.meta.data("xlim")
  ylim = get.cell.meta.data("ylim")
  circos.rect(xlim[1], 0, xlim[2], 0.5, # rectangle details
              col = rgb(runif(1), runif(1), runif(1)))
  circos.text(CELL_META$xcenter, # text details
              CELL_META$cell.ylim[2] + mm_y(7), 
              CELL_META$sector.index)
  circos.axis(labels.cex = 0.6) # axis details
}, bg.border = NA)
# add links:
for(i in 1:nrow(d)){
	circos.link(d[i, 1], d[i, 2:3], d[i, 4], d[i, 5:6], col = "red")
}
# -> inconclusive; do snippets analysis
################## H


### I - extract RAD loci with sex-balanced coverage on Z chr to fastq for alignment against W 
# execute on MP1, as second step needs BAM access and hence Rsamtools

#rapae:

rm(list=ls())
library(Rsamtools)
#setwd('C:\\Users\\daniel\\Dropbox\\pieris\\chromosomePaper') #office PC
setwd('~/Desktop/pieris') #MP1
#d<-read.table('rapae.chr2.Ratios.noW.txt', h=T) #autosomal ratio is 1.125 f:m, close to expectation based on raw read counts (1.139)
d<-read.table('rapae.Z.Ratios.noW.txt', h=T)

# define RAD loci with sex-balanced coverage:
p<-0.15;a<-1.125-1.125*p;b<-1.125+1.125*p #focus on the RAD loci showing f_m ratio within p of the autosomal ratio
#plot(d$pos, d$f_m_ratio); segments(0, 1.125, max(d$pos), 1.125, col='red', lwd=2)
#segments(0, a, max(d$pos), a, col='gray', lwd=1)
#segments(0, b, max(d$pos), b, col='gray', lwd=1)
keep<-which((d$f_m_ratio>=a) & (d$f_m_ratio<=b))
d<-d[keep,]
tarpos<-d$pos #these are the positions of the target RAD loci

ids<-read.table('d_6_6_rapaeSpecimens.txt', h=T, stringsAsFactors=F)
z<-'chrZ' ### give name of Z chromosome in rapae assembly

zpos<-data.frame(NULL)
for(i in 1:nrow(ids)){ #loop is c. 25 sec per individual	
	id<-ids[i, 'Short_ID']
	sex<-ids[i, 'Sex']
	param <-ScanBamParam(flag=scanBamFlag(isUnmappedQuery=FALSE), what=c("rname", "pos", "seq", "strand"), tag="Z3", reverseComplement=TRUE) #this is operational for the mannii RAD data, us as is
	infile<-paste(id, '.bam', sep='') #construct input file name for bam upload
	f<-scanBam(infile, param=param)[[1]] #for a 1.5 M reads bam file, upload is c. 6 sec. for full Pi0045, c. 11 sec

	rscf<-f$rname #scaffolds
	rpos<-f$pos #normal 5' alignment positions
	rrevpos<-f$tag[[1]] #3' alignment positions
	rseqs<-f$seq #reads, incl. restriction residual; for coverage analysis, we actually do not need the reads
	##rseqs<-narrow(rseqs, start=6, end=width(rseqs[1])) #reads, with residual clipped
	rstrs<-f$strand #alignment strand
	pos.index<-which(rstrs=='+') #identify the reads aligning to the positive strand in the reference genome
	neg.index<-which(rstrs=='-') #identify the reads aligning to the negative strand in the reference genome
	#convert to + alignment position for alignments to the - strand
	scf<-c(as.character(rscf[pos.index]), as.character(rscf[neg.index])) #final scaffolds
	pos<-c(rpos[pos.index], rrevpos[neg.index]) #final alignment positions (all positions now refer to the TGCAG motive)
	seqs<-c(as.character(rseqs[pos.index]), as.character(rseqs[neg.index])) #final reads; not needed
	#strs<-c(as.character(rstrs[pos.index]), as.character(rstrs[neg.index])) #final strand; not needed

	#clean up
	rm(f, rscf, rpos, rrevpos, rstrs, pos.index, neg.index) #, rseqs
	gc()

	#get relevant data
	idat<-data.frame(cbind(scf, pos, seqs))
	keep<-which(idat$scf=='chrZ')
	idat<-idat[keep,]
	keep<-match(tarpos, idat$pos) #gives only first match per query, convenient
	idat<-idat[keep,]
	idat<-cbind(rep(id, nrow(idat)), rep(sex, nrow(idat)), idat)
	zpos<-rbind(zpos, idat)
}
#clean up:
rm(scf, pos, seqs)
gc()

#organize output:
zpos<-na.omit(zpos)
zpos[,1]<-as.character(zpos[,1])
zpos[,2]<-as.character(zpos[,2])
zpos[,3]<-as.character(zpos[,3])
zpos[,4]<-as.integer(as.character(zpos[,4]))
zpos[,5]<-as.character(zpos[,5])
names(zpos)<-c('id', 'sex', 'chr', 'pos', 'seq')

#prep fastq:
out<-'rapae.m.f.balanced.Z.fastq'
qu<-paste(rep('H', nchar(zpos$seq[1])), collapse='')
for(i in 1:length(tarpos)){
	ip<-zpos[which(zpos$pos==tarpos[i]),]
	outi<-paste('@', ip$chr[1], '_', ip$pos[1], sep='')
	#sort(table(ip$seq), decreasing=T)
	outi<-rbind(outi, names(sort(table(ip$seq), decreasing=T)[1]))
	outi<-rbind(outi, '+')
	outi<-rbind(outi, qu)
	write.table(outi, out, quote=F, row.names=F, col.names=F, append=T)
}

#align against reference genome with the Z chromosome excluded:
cd /Usr/local/novocraft.v3.00
./novoalign -d ~/Desktop/pieris/rapae2021genome_noZ.ndx -f /Users/dani/Desktop/pieris/rapae.m.f.balanced.Z.fastq -F STDFQ -t 400 -g 40 -x 12 -o SAM -o FullNW --3Prime -r N -e 200 > /Users/dani/Desktop/pieris/rapae.m.f.balanced.Z.sam
asBam('rapae.m.f.balanced.Z.sam', destination='rapae.m.f.balanced.Z', indexDestination=FALSE)


#mannii:

rm(list=ls())
library(Rsamtools)
setwd('C:\\Users\\daniel\\Dropbox\\pieris\\chromosomePaper\\ratioAnalysis') #office PC
#setwd('~/Desktop/pieris') #MP1
d<-read.table('mannii.Z.Ratios.maleGenome.txt', h=T)

# define RAD loci with sex-balanced coverage:
auto<-0.9955 # autosomal f:m ratio
p<-0.15;a<-auto-auto*p;b<-auto+auto*p #focus on the RAD loci showing f_m ratio within p of the autosomal ratio
#plot(d$pos, d$f_m_ratio); segments(0, 1.125, max(d$pos), 1.125, col='red', lwd=2)
#segments(0, a, max(d$pos), a, col='gray', lwd=1)
#segments(0, b, max(d$pos), b, col='gray', lwd=1)
keep<-which((d$f_m_ratio>=a) & (d$f_m_ratio<=b))
d<-d[keep,]
length(which((d$pos<1000000) | (d$pos>=13053618-1000000)))/nrow(d) # 88% of the RAD loci with balanced sex ratio mapp to the peripheral 1 Mb on each side (combined)
tarpos<-d$pos #these are the positions of the target RAD loci

ids<-read.table('d_19_19_manniiSpecimens.txt', h=T, stringsAsFactors=F)
z<-'chrZ' ### give name of Z chromosome in mannii assembly

zpos<-data.frame(NULL)
for(i in 1:nrow(ids)){ #loop is c. 25 sec per individual	
	id<-ids[i, 'Short_ID']
	sex<-ids[i, 'Sex']
	param <-ScanBamParam(flag=scanBamFlag(isUnmappedQuery=FALSE), what=c("rname", "pos", "seq", "strand"), tag="Z3", reverseComplement=TRUE) #this is operational for the mannii RAD data, us as is
	infile<-paste(id, '.bam', sep='') #construct input file name for bam upload
	f<-scanBam(infile, param=param)[[1]] #for a 1.5 M reads bam file, upload is c. 6 sec. for full Pi0045, c. 11 sec

	rscf<-f$rname #scaffolds
	rpos<-f$pos #normal 5' alignment positions
	rrevpos<-f$tag[[1]] #3' alignment positions
	rseqs<-f$seq #reads, incl. restriction residual; for coverage analysis, we actually do not need the reads
	##rseqs<-narrow(rseqs, start=6, end=width(rseqs[1])) #reads, with residual clipped
	rstrs<-f$strand #alignment strand
	pos.index<-which(rstrs=='+') #identify the reads aligning to the positive strand in the reference genome
	neg.index<-which(rstrs=='-') #identify the reads aligning to the negative strand in the reference genome
	#convert to + alignment position for alignments to the - strand
	scf<-c(as.character(rscf[pos.index]), as.character(rscf[neg.index])) #final scaffolds
	pos<-c(rpos[pos.index], rrevpos[neg.index]) #final alignment positions (all positions now refer to the TGCAG motive)
	seqs<-c(as.character(rseqs[pos.index]), as.character(rseqs[neg.index])) #final reads; not needed
	#strs<-c(as.character(rstrs[pos.index]), as.character(rstrs[neg.index])) #final strand; not needed

	#clean up
	rm(f, rscf, rpos, rrevpos, rstrs, pos.index, neg.index) #, rseqs
	gc()

	#get relevant data
	idat<-data.frame(cbind(scf, pos, seqs))
	keep<-which(idat$scf=='chrZ')
	idat<-idat[keep,]
	keep<-match(tarpos, idat$pos) #gives only first match per query, convenient
	idat<-idat[keep,]
	idat<-cbind(rep(id, nrow(idat)), rep(sex, nrow(idat)), idat)
	zpos<-rbind(zpos, idat)
}
#clean up:
rm(scf, pos, seqs)
gc()

#organize output:
zpos<-na.omit(zpos)
zpos[,1]<-as.character(zpos[,1])
zpos[,2]<-as.character(zpos[,2])
zpos[,3]<-as.character(zpos[,3])
zpos[,4]<-as.integer(as.character(zpos[,4]))
zpos[,5]<-as.character(zpos[,5])
names(zpos)<-c('id', 'sex', 'chr', 'pos', 'seq')

#prep fastq:
out<-'mannii.m.f.balanced.Z.fastq'
qu<-paste(rep('H', nchar(zpos$seq[1])), collapse='')
for(i in 1:length(tarpos)){
	ip<-zpos[which(zpos$pos==tarpos[i]),]
	outi<-paste('@', ip$chr[1], '_', ip$pos[1], sep='')
	#sort(table(ip$seq), decreasing=T)
	outi<-rbind(outi, names(sort(table(ip$seq), decreasing=T)[1]))
	outi<-rbind(outi, '+')
	outi<-rbind(outi, qu)
	write.table(outi, out, quote=F, row.names=F, col.names=F, append=T)
}

#align against mannii reference genome with the Z chromosome excluded (this is with t400; t800 and t1200 gave exactly the same alignment scores):
cd /Usr/local/novocraft.v3.00
./novoalign -d ~/Desktop/pieris/mannii_male_hifiasm_v2_WnoZ.ndx -f /Users/dani/Desktop/pieris/mannii.m.f.balanced.Z.fastq -F STDFQ -t 400 -g 40 -x 12 -o SAM -o FullNW --3Prime -r N -e 200 > /Users/dani/Desktop/pieris/mannii.m.f.balanced.Z.sam
#
library(Rsamtools)
setwd('~/Desktop/pieris') #MP1
asBam('mannii.m.f.balanced.Z.sam', destination='mannii.m.f.balanced.Z', indexDestination=FALSE)

#align against raw v1 mannii female assembly with the Z chromosome (contig 28) excluded (this is with t400; t800 and t1200 gave exactly the same scores):
cd /Usr/local/novocraft.v3.00
./novoalign -d ~/Desktop/pieris/mannii_female_hifiasm_v1.noZ.ndx -f /Users/dani/Desktop/pieris/mannii.m.f.balanced.Z.fastq -F STDFQ -t 400 -g 40 -x 12 -o SAM -o FullNW --3Prime -r N -e 200 > /Users/dani/Desktop/pieris/manniiTOfemv1noZ.m.f.balanced.Z.sam
# of the 41 reads, 13 align, of which 8 uniquely
#
library(Rsamtools)
setwd('~/Desktop/pieris') #MP1
asBam('manniiTOfemv1noZ.m.f.balanced.Z.sam', destination='manniiTOfemv1noZ.m.f.balanced.Z', indexDestination=FALSE)

#align against v2 male genome with Z excluded, hence just the autosomes:
cd /Usr/local/novocraft.v3.00
./novoalign -d ~/Desktop/pieris/mannii_male_hifiasm_v2.justAutosomes.ndx -f /Users/dani/Desktop/pieris/mannii.m.f.balanced.Z.fastq -F STDFQ -t 400 -g 40 -x 12 -o SAM -o FullNW --3Prime -r N -e 200 > /Users/dani/Desktop/pieris/manniiTOmalev2justAuto.m.f.balanced.Z.sam
# of the 41 reads, 11 align, of which 4 uniquely
#
library(Rsamtools)
setwd('~/Desktop/pieris') #MP1
asBam('manniiTOmalev2justAuto.m.f.balanced.Z.sam', destination='manniiTOmalev2justAuto.m.f.balanced.Z', indexDestination=FALSE)

#align against masked v2 male chrZ, to see if the sex-balanced RAD loci still align or derive from repeated regions:
cd /Usr/local/novocraft.v3.00
./novoindex ~/Desktop/pieris/mannii_masked_W.ndx ~/Desktop/pieris/PmF_v2_hard_masked_W.fa
./novoalign -d ~/Desktop/pieris/mannii_masked_W.ndx -f /Users/dani/Desktop/pieris/mannii.m.f.balanced.Z.fastq -F STDFQ -t 400 -g 40 -x 12 -o SAM -o FullNW --3Prime -r N -e 200 > /Users/dani/Desktop/pieris/manniiTOmannii.maskedW.m.f.balanced.Z.sam
# total reads: 41; aligned: 2; unique: 2
# back to R:
library(Rsamtools)
setwd('~/Desktop/pieris') #MP1
asBam('manniiTOmannii.maskedW.m.f.balanced.Z.sam', destination='manniiTOmannii.maskedW.m.f.balanced.Z', indexDestination=FALSE)
rm(list=ls())
library(Rsamtools)
setwd('C:\\Users\\daniel\\Dropbox\\pieris\\chromosomePaper\\fastq.bams') #office PC
param <-ScanBamParam(flag=scanBamFlag(isUnmappedQuery=FALSE), what=c("rname", "pos", "seq", "strand"), reverseComplement=TRUE) #this is operational for the mannii RAD data, us as is
f<-scanBam('manniiTOmannii.maskedW.m.f.balanced.Z.bam', param=param)[[1]]
chr<-f$rname #chrW of course; there are only two alignments among the 41 input reads
pos<-f$pos #normal 5' alignment positions
seq<-as.character(f$seq)
rds<-read.table('mannii.m.f.balanced.Z.fastq', h=F, stringsAsFactors=F)
rds[which(rds==seq[1])-1,1];rds[which(rds==seq[2])-1,1]
#@chrZ_12775415, @chrZ_12775418 -> none of the 41 sex-balanced RAD loci map uniquely to the masked chrW, except for two sister tags deriving from 12.77 Mb on the chrZ, hence the right-hand periphery. blastx produces a secernin-3 hit for both

#align against rapae (cross-species) reference genome with the Z chromosome excluded (I still use -t 400 but I also tried -t 600 and 800, but the alignment success did not change in any way, same number of hits):
cd /Usr/local/novocraft.v3.00
./novoalign -d ~/Desktop/pieris/rapae2021genome_noZ.ndx -f /Users/dani/Desktop/pieris/mannii.m.f.balanced.Z.fastq -F STDFQ -t 400 -g 40 -x 12 -o SAM -o FullNW --3Prime -r N -e 200 > /Users/dani/Desktop/pieris/manniiTOrapae.m.f.balanced.Z.sam
# back to R:
library(Rsamtools)
asBam('manniiTOrapae.m.f.balanced.Z.sam', destination='manniiTOrapae.m.f.balanced.Z', indexDestination=FALSE)
######################### I
	


	
	

### J - check if a Hifiasm re-assembly based on HiFi reads >= 5 or >= 10 kb only manages to assembly the three broken chromosomes in the male assembly
# reassemblies made by Lucas 8.june 2022
# the exploration below suggests higher contiguity in the >=5kb than >=10kb assembly
# for alignment against the broken contigs, I save the reassembly filtered for contig length >=1.5 Mb and with the Spiroplasma chromosome (2.17 Mb) excluded

rm(list=ls())
library(ShortRead)
setwd('C:\\Users\\daniel\\Documents\\science\\methodology & materials\\mol genetics protocols & procedures & info\\genomes\\Pmannii\\5k.10k.Hifiasm.reass.Lucas.9june2022')
dir<-getwd()
#d<-readFasta(dirPath=dir, pattern='mannii_M_hifiasm_10k.fasta')
d<-readFasta(dirPath=dir, pattern='mannii_M_hifiasm_5k.fasta')
#d<-readFasta(dirPath=dir, pattern='mannii_F_hifiasm_10k.fasta')
#d<-readFasta(dirPath=dir, pattern='mannii_F_hifiasm_5k.fasta')
length(d)
sort(width(d), decreasing=T)
length(which(width(d)>=6500000))
#explore:
hist(width(d), breaks=100)
which(width(d)>=1500000)
ld<-d[which(width(d)>=1500000)]
as.character(id(ld))
ld<-ld[-grep('c', id(ld))] # this kicks out the spiroplasma circular chromosome
length(ld)
hist(width(ld), breaks=100, xlim=c(0, max(width(ld))))
setwd('C:\\Users\\daniel\\Desktop\\temp')
writeFasta(ld, file='mannii.Hifiasm.M.5kbHiFi.8june2022.fasta')
#the contig pairs from the Simona assembly are generated using code F

cd ~/Desktop/pieris
minimap2 -cx asm5 --cs mannii.Hifiasm.M.5kbHiFi.8june2022.fasta mannii_M_19_21.fasta > chr5.reass.alig.paf
cut -f1,3,4,6,8,9 chr5.reass.alig.paf > chr5.reass.links.txt
#
minimap2 -cx asm5 --cs mannii.Hifiasm.M.5kbHiFi.8june2022.fasta mannii_M_14_31.fasta > chr6.reass.alig.paf
cut -f1,3,4,6,8,9 chr6.reass.alig.paf > chr6.reass.links.txt
#
minimap2 -cx asm5 --cs mannii.Hifiasm.M.5kbHiFi.8june2022.fasta mannii_M_23_17.fasta > chr22.reass.alig.paf
cut -f1,3,4,6,8,9 chr22.reass.alig.paf > chr22.reass.links.txt

#plot with circlize (need to run on newer R version)
#first, need to re-name the contigs to avoid doubles. better do this in the fasta before aligning with minimap
#rm(list=ls())
#setwd('C:\\Users\\daniel\\Dropbox\\pieris\\chromosomePaper') #office PC
#d<-read.table('chr22.reass.links.txt', h=F, stringsAsFactors=F)
#d[which(d[,1]=='ptg000023l'), 1]<-'c23'
#d[which(d[,1]=='ptg000017l'), 1]<-'c17'
#write.table(d, 'chr22.reass.links.txt', quote=F, row.names=F, col.names=F)

library(circlize)
rm(list=ls())
#chr5:
chrval<-rep(c("ptg000001l", "ptg000002l", "ptg000003l", "ptg000004l", "ptg000006l", "ptg000007l", "ptg000008l", "ptg000009l", "ptg000010l", "ptg000011l", "ptg000012l", "ptg000013l", "ptg000014l", "ptg000015l", "ptg000016l", "ptg000017l", "ptg000018l", "ptg000019l", "ptg000020l", "ptg000021l", "ptg000022l", "ptg000023l", "ptg000025l", "ptg000026l", "ptg000027l", "ptg000029l", "ptg000031l", "ptg000065l", "c19", "c21"), 2) # chromosome names, = sectors
xval<-c(0,0,0,0,0,0,0,0,0,0,0,0,0,0,0,0,0,0,0,0,0,0,0,0,0,0,0,0,0,0, 10334936, 7956031, 14238143, 12214728, 11671054, 7395409, 8248760, 11243311, 11824307, 12113875, 13443973, 12129318, 10441724, 12520753, 13131891, 11589422, 12752955, 4339763, 10774945, 9324397, 4704580, 11133320, 13250655, 12345392, 7117180, 9999025, 2009281, 12447663, 7918835, 4685499) # start and end positions of the chromosomes (i.e., 0 and the end positions)
yval<-c(0,0,0,0,0,0,0,0,0,0,0,0,0,0,0,0,0,0,0,0,0,0,0,0,0,0,0,0,0,0,1,1,1,1,1,1,1,1,1,1,1,1,1,1,1,1,1,1,1,1,1,1,1,1,1,1,1,1,1,1) # values for y-coordinates
#
#chr6:
chrval<-rep(c("ptg000001l", "ptg000002l", "ptg000003l", "ptg000004l", "ptg000006l", "ptg000007l", "ptg000008l", "ptg000009l", "ptg000010l", "ptg000011l", "ptg000012l", "ptg000013l", "ptg000014l", "ptg000015l", "ptg000016l", "ptg000017l", "ptg000018l", "ptg000019l", "ptg000020l", "ptg000021l", "ptg000022l", "ptg000023l", "ptg000025l", "ptg000026l", "ptg000027l", "ptg000029l", "ptg000031l", "ptg000065l", "c14", "c31"), 2) # chromosome names, = sectors
xval<-c(0,0,0,0,0,0,0,0,0,0,0,0,0,0,0,0,0,0,0,0,0,0,0,0,0,0,0,0,0,0, 10334936, 7956031, 14238143, 12214728, 11671054, 7395409, 8248760, 11243311, 11824307, 12113875, 13443973, 12129318, 10441724, 12520753, 13131891, 11589422, 12752955, 4339763, 10774945, 9324397, 4704580, 11133320, 13250655, 12345392, 7117180, 9999025, 2009281, 12447663, 10467413, 2011834) # start and end positions of the chromosomes (i.e., 0 and the end positions)
yval<-c(0,0,0,0,0,0,0,0,0,0,0,0,0,0,0,0,0,0,0,0,0,0,0,0,0,0,0,0,0,0,1,1,1,1,1,1,1,1,1,1,1,1,1,1,1,1,1,1,1,1,1,1,1,1,1,1,1,1,1,1) # values for y-coordinates
#
#chr22:
chrval<-rep(c("ptg000001l", "ptg000002l", "ptg000003l", "ptg000004l", "ptg000006l", "ptg000007l", "ptg000008l", "ptg000009l", "ptg000010l", "ptg000011l", "ptg000012l", "ptg000013l", "ptg000014l", "ptg000015l", "ptg000016l", "ptg000017l", "ptg000018l", "ptg000019l", "ptg000020l", "ptg000021l", "ptg000022l", "ptg000023l", "ptg000025l", "ptg000026l", "ptg000027l", "ptg000029l", "ptg000031l", "ptg000065l", "c23", "c17"), 2) # chromosome names, = sectors
xval<-c(0,0,0,0,0,0,0,0,0,0,0,0,0,0,0,0,0,0,0,0,0,0,0,0,0,0,0,0,0,0, 10334936, 7956031, 14238143, 12214728, 11671054, 7395409, 8248760, 11243311, 11824307, 12113875, 13443973, 12129318, 10441724, 12520753, 13131891, 11589422, 12752955, 4339763, 10774945, 9324397, 4704580, 11133320, 13250655, 12345392, 7117180, 9999025, 2009281, 12447663, 7556811, 1891300) # start and end positions of the chromosomes (i.e., 0 and the end positions)
yval<-c(0,0,0,0,0,0,0,0,0,0,0,0,0,0,0,0,0,0,0,0,0,0,0,0,0,0,0,0,0,0,1,1,1,1,1,1,1,1,1,1,1,1,1,1,1,1,1,1,1,1,1,1,1,1,1,1,1,1,1,1) # values for y-coordinates
#
dat<-data.frame(chr = chrval , x = xval, y = yval) # data.frame with sectors, x-coordinates and y-coordinates
# configure parameters and initialize them
circos.par("track.height" = 0.1) 
circos.initialize(dat$chr, x = dat$x)  # initialize the layout
# create tracks and graphics
circos.trackPlotRegion(ylim = c(0, 1), panel.fun = function(x,y) { # create first track (composed of colored rectangles according to sections)
  chr = get.cell.meta.data("chr.index") # get info from data.frame
  xlim = get.cell.meta.data("xlim")
  ylim = get.cell.meta.data("ylim")
  circos.rect(xlim[1], 0, xlim[2], 0.5, # rectangle details
              col = rgb(runif(1), runif(1), runif(1)))
  circos.text(CELL_META$xcenter, # text details
              CELL_META$cell.ylim[2] + mm_y(7), 
              CELL_META$sector.index)
  circos.axis(labels.cex = 0.6) # axis details
}, bg.border = NA)

setwd('C:\\Users\\daniel\\Dropbox\\pieris\\chromosomePaper\\minimap.circl')
d<-read.table('chr22.reass.links.txt', h=F) # chr5.reass.links.txt | chr6.reass.links.txt | chr22.reass.links.txt
for(i in 1:nrow(d)){
	circos.link(d[i, 1], d[i, 2:3], d[i, 4], d[i, 5:6], col = "red")
}
################ J


### K - identify the W chromosome in Lucas' 5k and 10k reassemblies (using only the longer raw HiFi reads)
# the idea is to filter contigs >200 kb and < 4 Mb and see if there are good matches to the rapae W.
# as this yields a weakly suggestive additional W contig based on the 5k build, I then repeat this analysis for the raw 
# (v1) female assembly
# as seen for contiguity and contig number, the 5k build seems in better shape (must have higher read depth than 10k)
# only that one used
# 23june2022

## for the 5k build:
rm(list=ls())
library(ShortRead)
setwd('C:\\Users\\daniel\\Documents\\science\\methodology & materials\\mol genetics protocols & procedures & info\\genomes\\Pmannii')
dir<-getwd()
d<-readFasta(dirPath=dir, pattern='mannii_F_hifiasm_5k.fasta') #the assembly is .gz, but this can directly be read by ShortRead
hist(width(d), breaks=60)
dd<-d[which((width(d)>200000) & (width(d)<4000000))]
#check GC content; the W in the normal assembly has > 0.36
ids<-NULL
gc<-NULL
for(i in 1:length(dd)){
	s<-as.character(sread(dd[i]))
	g<-str_count(s, 'G')
	c<-str_count(s, 'C')
	ids<-c(ids, as.character(id(dd[i])))
	gc<-c(gc, round((g+c)/nchar(s), 4))
} #takes some 15s for whole assembly
plot(gc, ylim=c(0.30, 0.38))
cbind(ids, gc, width(dd))
#it seems the 10k build has only a 1.9 Mb contig that looks like W; substantially smaller than the W in the standard assembly; hence ignore the 10k build
#write out for minimap alignment
setwd('C:\\Users\\daniel\\Desktop\\temp')
writeFasta(dd, file='mannii.F.5kbuild.candidateW.fasta') #writeFasta(dd, file='mannii.F.5kbuild.c41_chrW.fasta')
# minimap alignment with asm5 (stringent matches) yields the link file 5k.candW.links.txt
	# circle plotting
library(circlize)
rm(list=ls())
# when defining chrval, I omit the Spiroplasma genome ptg000038c (2'171'856 bp)
chrval<-rep(c('ptg000003l', 'ptg000009l', 'ptg000013l', 'ptg000015l', 'ptg000023l', 'ptg000027l', 'ptg000029l', 'ptg000030l', 'ptg000036l', 'ptg000040l', 'ptg000041l', 'ptg000042l', 'ptg000043l', 'ptg000046l', 'ptg000050l', 'ptg000051l', 'ptg000061l', 'chrW'), 2) # chromosome names, = sectors
xval<-c(0,0,0,0,0,0,0,0,0,0,0,0,0,0,0,0,0,0,2948849,2230024,2191449,1999890,614738,2310657,789774,3979562,3301153,307502,2639529,518299,547088,391156,782781,331518,295271,3176464) # start and end positions of the chromosomes (i.e., 0 and the end positions)
yval<-c(0,0,0,0,0,0,0,0,0,0,0,0,0,0,0,0,0,0,1,1,1,1,1,1,1,1,1,1,1,1,1,1,1,1,1,1) # values for y-coordinates
dat<-data.frame(chr = chrval , x = xval, y = yval) # data.frame with sectors, x-coordinates and y-coordinates
# configure parameters and initialize them
circos.par("track.height" = 0.1) 
circos.initialize(dat$chr, x = dat$x)  # initialize the layout
# create tracks and graphics
circos.trackPlotRegion(ylim = c(0, 1), panel.fun = function(x,y) { # create first track (composed of colored rectangles according to sections)
  chr = get.cell.meta.data("chr.index") # get info from data.frame
  xlim = get.cell.meta.data("xlim")
  ylim = get.cell.meta.data("ylim")
  circos.rect(xlim[1], 0, xlim[2], 0.5, # rectangle details
              col = rgb(runif(1), runif(1), runif(1)))
  circos.text(CELL_META$xcenter, # text details
              CELL_META$cell.ylim[2] + mm_y(7), 
              CELL_META$sector.index)
  circos.axis(labels.cex = 0.6) # axis details
}, bg.border = NA)
# add links:
setwd('C:\\Users\\daniel\\Dropbox\\pieris\\chromosomePaper\\minimap.circl')
d<-read.table('5k.candW.links.txt', h=F)
for(i in 1:nrow(d)){
	circos.link(d[i, 1], d[i, 2:3], d[i, 4], d[i, 5:6], col = "red")
}
# -> contig 41 (2'639'529 bp) is definitely the mannii W in the 5k build; contig 43 (547'088) was suggestive only at first glance
# focus on just the contigs 41 and 43:
chrval<-rep(c('ptg000041l', 'ptg000043l', 'chrW'), 2) # chromosome names, = sectors
xval<-c(0,0,0,2639529,547088,3176464) # start and end positions of the chromosomes (i.e., 0 and the end positions)
yval<-c(0,0,0,1,1,1) # values for y-coordinates
dat<-data.frame(chr = chrval , x = xval, y = yval) # data.frame with sectors, x-coordinates and y-coordinates
# ... generate contig/chr structure using the circlize code just above
# then add links:
setwd('C:\\Users\\daniel\\Dropbox\\pieris\\chromosomePaper\\minimap.circl')
d<-read.table('5k.candW.links.txt', h=F)
sd<-d[which(d[,4]=='ptg000041l'),]
for(i in 1:nrow(sd)){
	circos.link(sd[i, 1], sd[i, 2:3], sd[i, 4], sd[i, 5:6], col = "red")
}
sd<-d[which(d[,4]=='ptg000043l'),]
for(i in 1:nrow(sd)){
	circos.link(sd[i, 1], sd[i, 2:3], sd[i, 4], sd[i, 5:6], col = "cornflowerblue")
}
# --> seems like only c41 is a good match
	# write out c41 from the 5k build, to match against c37 from the v1 build
rm(list=ls())
library(ShortRead)
setwd('C:\\Users\\daniel\\Documents\\science\\methodology & materials\\mol genetics protocols & procedures & info\\genomes\\Pmannii')
dir<-getwd()
d<-readFasta(dirPath=dir, pattern='mannii_F_hifiasm_5k.fasta') #the assembly is .gz, but this can directly be read by ShortRead
t<-d[which(id(d)=='ptg000041l')]
id(t)
setwd('C:\\Users\\daniel\\Desktop\\temp')
writeFasta(t, file='mannii.F.5kbuild.contig41W.fasta')
	# match c41 against chrZ from the final male_v2 build to determine what orientation the chrW should have in the final female build (I decided that the orientation of W should follow the Z, as derived from it)
rm(list=ls())
library(circlize)
setwd('C:\\Users\\daniel\\Dropbox\\pieris\\chromosomePaper\\minimap.circl')
chrval<-rep(c('ptg000041l', 'chrZ'), 2) ### chromosome names, = sectors
xval<-c(0,0,2639529,13053618) ### start and end positions of the chromosomes (i.e., 0 and the end positions)
yval<-c(0,0,1,1) # values for y-coordinates
dat<-data.frame(chr = chrval , x = xval, y = yval) # data.frame with sectors, x-coordinates and y-coordinates
circos.par("track.height" = 0.1) 
circos.initialize(dat$chr, x = dat$x)  # initialize the layout
circos.trackPlotRegion(ylim = c(0, 1), panel.fun = function(x,y) { # create first track (composed of colored rectangles according to sections)
  chr = get.cell.meta.data("chr.index") # get info from data.frame
  xlim = get.cell.meta.data("xlim")
  ylim = get.cell.meta.data("ylim")
  circos.rect(xlim[1], 0, xlim[2], 0.5, # rectangle details
              col = rgb(runif(1), runif(1), runif(1)))
  circos.text(CELL_META$xcenter, # text details
              CELL_META$cell.ylim[2] + mm_y(7), 
              CELL_META$sector.index)
  circos.axis(labels.cex = 0.6) # axis details
}, bg.border = NA)
d<-read.table('mannii.c41.Z.links.txt', h=F)
#d<-d[which(d[,5]<500000),]
d<-d[which(d[,3]>2100000),]
#d<-d[which(d[,5]>12000000),]
#d<-d[which((d[,5]>5000000) & (d[,5]<9000000)),]
#d<-d[sample(nrow(d), 80, replace=F),]
for(i in 1:nrow(d)){
	circos.link(d[i, 1], d[i, 2:3], d[i, 4], d[i, 5:6], col = "red")
}
##

## for the normal full F_v1 build:
rm(list=ls())
library(ShortRead)
setwd('C:\\Users\\daniel\\Documents\\science\\methodology & materials\\mol genetics protocols & procedures & info\\genomes\\Pmannii')
dir<-getwd()
d<-readFasta(dirPath=dir, pattern='mannii_female_hifiasm_v1.fa') #the assembly is .gz, but this can directly be read by ShortRead
hist(width(d), breaks=60)
dd<-d[which((width(d)>200000) & (width(d)<4000000))]
#check GC content; the W here has > 0.36
ids<-NULL
gc<-NULL
for(i in 1:length(dd)){
	s<-as.character(sread(dd[i]))
	g<-str_count(s, 'G')
	c<-str_count(s, 'C')
	ids<-c(ids, as.character(id(dd[i])))
	gc<-c(gc, round((g+c)/nchar(s), 4))
} #takes some 15s for whole assembly
plot(gc, ylim=c(0.30, 0.38))
cbind(ids, gc, width(dd))
#write out for minimap alignment
setwd('C:\\Users\\daniel\\Desktop\\temp')
writeFasta(dd, file='mannii.F.v1build.candidateW.fasta')
# minimap alignment with asm5/asm10 (stringent matches) yields the link files v1.candW.links.txt and v1.candW.asm10.links.txt
	# circle plotting
library(circlize)
rm(list=ls())
# when defining chrval, I omit the two Spiroplasma genomes ptg000035c and ptg000053c (both 2.17-2.19 Mb)
chrval<-rep(c('ptg000004l', 'ptg000017l', 'ptg000023l', 'ptg000027l', 'ptg000031l', 'ptg000037l', 'ptg000038l', 'ptg000039l', 'ptg000044l', 'ptg000050l', 'ptg000051l', 'ptg000057l', 'ptg000058l', 'ptg000069l', 'chrW'), 2) # chromosome names, = sectors
xval<-c(0,0,0,0,0,0,0,0,0,0,0,0,0,0,0,2978250,1946679,969517,2303182,723142,2416388,518299,281485,468075,666881,278740,253956,330065,228148,3176464) # start and end positions of the chromosomes (i.e., 0 and the end positions)
yval<-c(0,0,0,0,0,0,0,0,0,0,0,0,0,0,0,1,1,1,1,1,1,1,1,1,1,1,1,1,1,1) # values for y-coordinates
dat<-data.frame(chr = chrval , x = xval, y = yval) # data.frame with sectors, x-coordinates and y-coordinates
# configure parameters and initialize them
circos.par("track.height" = 0.1) 
circos.initialize(dat$chr, x = dat$x)  # initialize the layout
# create tracks and graphics
circos.trackPlotRegion(ylim = c(0, 1), panel.fun = function(x,y) { # create first track (composed of colored rectangles according to sections)
  chr = get.cell.meta.data("chr.index") # get info from data.frame
  xlim = get.cell.meta.data("xlim")
  ylim = get.cell.meta.data("ylim")
  circos.rect(xlim[1], 0, xlim[2], 0.5, # rectangle details
              col = rgb(runif(1), runif(1), runif(1)))
  circos.text(CELL_META$xcenter, # text details
              CELL_META$cell.ylim[2] + mm_y(7), 
              CELL_META$sector.index)
  circos.axis(labels.cex = 0.6) # axis details
}, bg.border = NA)
# add links:
setwd('C:\\Users\\daniel\\Dropbox\\pieris\\chromosomePaper\\minimap.circl')
d<-read.table('v1.candW.asm10.links.txt', h=F) # v1.candW.links.txt | v1.candW.asm10.links.txt
for(i in 1:nrow(d)){
	circos.link(d[i, 1], d[i, 2:3], d[i, 4], d[i, 5:6], col = "red")
}
# focus on just the contigs 37 and 57 (the latter is the best match after 37, but not really convincing):
chrval<-rep(c('ptg000037l', 'ptg000057l', 'chrW'), 2) # chromosome names, = sectors
xval<-c(0,0,0,2416388,253956,3176464) # start and end positions of the chromosomes (i.e., 0 and the end positions)
yval<-c(0,0,0,1,1,1) # values for y-coordinates
dat<-data.frame(chr = chrval , x = xval, y = yval) # data.frame with sectors, x-coordinates and y-coordinates
# ... generate contig/chr structure using the circlize code just above
# then add links:
setwd('C:\\Users\\daniel\\Dropbox\\pieris\\chromosomePaper\\minimap.circl')
d<-read.table('v1.candW.links.txt', h=F)
sd<-d[which(d[,4]=='ptg000037l'),]
for(i in 1:nrow(sd)){
	circos.link(sd[i, 1], sd[i, 2:3], sd[i, 4], sd[i, 5:6], col = "red")
}
sd<-d[which(d[,4]=='ptg000057l'),]
for(i in 1:nrow(sd)){
	circos.link(sd[i, 1], sd[i, 2:3], sd[i, 4], sd[i, 5:6], col = "cornflowerblue")
}
# --> seems like only c37 is a good match

# circlize c41 from the 5k build to c37 from the v1 build:
library(circlize)
rm(list=ls())
# when defining chrval, I omit the two Spiroplasma genomes ptg000035c and ptg000053c (both 2.17-2.19 Mb)
chrval<-rep(c('ptg000041l', 'ptg000037l'), 2) # chromosome names, = sectors
xval<-c(0,0,2639529,2416388) # start and end positions of the chromosomes (i.e., 0 and the end positions)
yval<-c(0,0,1,1) # values for y-coordinates
dat<-data.frame(chr = chrval , x = xval, y = yval) # data.frame with sectors, x-coordinates and y-coordinates
# configure parameters and initialize them
circos.par("track.height" = 0.1) 
circos.initialize(dat$chr, x = dat$x)  # initialize the layout
# create tracks and graphics
circos.trackPlotRegion(ylim = c(0, 1), panel.fun = function(x,y) { # create first track (composed of colored rectangles according to sections)
  chr = get.cell.meta.data("chr.index") # get info from data.frame
  xlim = get.cell.meta.data("xlim")
  ylim = get.cell.meta.data("ylim")
  circos.rect(xlim[1], 0, xlim[2], 0.5, # rectangle details
              col = rgb(runif(1), runif(1), runif(1)))
  circos.text(CELL_META$xcenter, # text details
              CELL_META$cell.ylim[2] + mm_y(7), 
              CELL_META$sector.index)
  circos.axis(labels.cex = 0.6) # axis details
}, bg.border = NA)
# add links:
setwd('C:\\Users\\daniel\\Dropbox\\pieris\\chromosomePaper\\minimap.circl')
d<-read.table('mannii.5kc41.v1c37.links.txt', h=F) # v1.candW.links.txt | v1.candW.asm10.links.txt
d<-d[-1,]
for(i in 1:nrow(d)){
	circos.link(d[i, 1], d[i, 2:3], d[i, 4], d[i, 5:6], col = "cornflowerblue")
}
################ K


# L - extract 150 (and 300) bp snippets from W (or Z, or autosome) chromosome and then map to reference genomes with novoalign (done both for rapae and mannii and cross-species)
# alignment is with -t 600, as reads longer than with RADseq (-t 400); -t 1200 for 300 bp snippets
# 29june2022

# P. rapae
rm(list=ls())
library(ShortRead)
setwd('C:\\Users\\daniel\\Documents\\science\\methodology & materials\\mol genetics protocols & procedures & info\\genomes')
dir<-getwd()
g<-readFasta(dirPath=dir, pattern='PrapaeLohse2021assembly_16may2022.fasta')
t<-'chrW' # rapae W chromosome
res<-500 ### sampling resolution in bp; every res bp, a rl-bp long sequence segment is extracted and then written to fasta
rl<-150 ### bp-length of 'shortReads'

id(g[which(id(g)==t)])
d<-sread(g[which(id(g)==t)])
n<-floor(width(d)/res) # rapae W: 3176.464 kb
dat<-NULL
for(i in 1:n){
	pos<-(i-1)*res+1
	idat<-paste('@rapae_', t, '_', pos, sep='')
	idat<-c(idat, as.character(narrow(d, start=pos, width=rl)), '+', paste(rep('H', rl), collapse=''))
	dat<-c(dat, idat)
}
setwd('C:\\Users\\daniel\\Desktop\\temp')
write.table(dat, paste('rapae_Wsnippets_res', res, '_rl', rl, '.fastq', sep=''), quote=F, row.names=F, col.names=F)
###

# alignment of the 150 bp snippets against different genome versions - rapaeNoW:
cd /Usr/local/novocraft.v3.00
./novoalign -d ~/Desktop/pieris/rapae2021genome_noW.ndx -f /Users/dani/Desktop/pieris/rapae_Wsnippets_res500_rl150.fastq -F STDFQ -t 600 -g 40 -x 12 -o SAM -o FullNW -r N -e 200 > /Users/dani/Desktop/pieris/rapae.Wsnippets.to.rapae.noW.sam
#stats: total input	6352, aligned 5266, uniquely 2201

# mannii F (v2, complete):
./novoalign -d ~/Desktop/pieris/mannii_female_hifiasm_v2.ndx -f /Users/dani/Desktop/pieris/rapae_Wsnippets_res500_rl150.fastq -F STDFQ -t 600 -g 40 -x 12 -o SAM -o FullNW -r N -e 200 > /Users/dani/Desktop/pieris/rapae.Wsnippets.to.mannii.F.sam
#stats: total input	6352, aligned 5115, uniquely 2087 

# mannii M (=noW):
./novoalign -d ~/Desktop/pieris/mannii_male_hifiasm_v2.ndx -f /Users/dani/Desktop/pieris/rapae_Wsnippets_res500_rl150.fastq -F STDFQ -t 600 -g 40 -x 12 -o SAM -o FullNW -r N -e 200 > /Users/dani/Desktop/pieris/rapae.Wsnippets.to.mannii.M.sam
#stats: total input	6352, aligned 4827, uniquely 2100

# mannii M (incl W):
./novoalign -d ~/Desktop/pieris/mannii_male_hifiasm_v2_plusW.ndx -f /Users/dani/Desktop/pieris/rapae_Wsnippets_res500_rl150.fastq -F STDFQ -t 600 -g 40 -x 12 -o SAM -o FullNW -r N -e 200 > /Users/dani/Desktop/pieris/rapae.Wsnippets.to.mannii.MplusW.sam
#stats: total input	6352, aligned 5086, uniquely 2102

# spodoptera exigua female:
cd /Usr/local/novocraft.v3.00
./novoalign -d ~/Desktop/pieris/exigua.v1.2020genome.ndx -f /Users/dani/Desktop/pieris/rapae_Wsnippets_res500_rl150.fastq -F STDFQ -t 600 -g 40 -x 12 -o SAM -o FullNW -r N -e 200 > /Users/dani/Desktop/pieris/rapae.Wsnippets.to.exigua.female.sam
#stats: total input 6352, aligned 185, uniquely 114

# dryas iulia female:
./novoalign -d ~/Desktop/pieris/iulia.v1.1.2021genome.ndx -f /Users/dani/Desktop/pieris/rapae_Wsnippets_res500_rl150.fastq -F STDFQ -t 600 -g 40 -x 12 -o SAM -o FullNW -r N -e 200 > /Users/dani/Desktop/pieris/rapae.Wsnippets.to.iulia.female.sam
#stats: total input 6352, aligned 61, uniquely 24 

# kallima inachus female:
#index:
cd /Usr/local/novocraft.v3.00
./novoindex ~/Desktop/pieris/kallima2020genome.ndx ~/Desktop/pieris/Kallima.inachus.Yang2020.assembly.fa
#run time for index construction is < 1 min
./novoalign -d ~/Desktop/pieris/kallima2020genome.ndx -f /Users/dani/Desktop/pieris/rapae_Wsnippets_res500_rl150.fastq -F STDFQ -t 600 -g 40 -x 12 -o SAM -o FullNW -r N -e 200 > /Users/dani/Desktop/pieris/rapae.Wsnippets.to.kallima.female.sam
#stats: total input 6352, aligned 27, uniquely 8

# P. napi genome (sex not found):
cd /Usr/local/novocraft.v3.00
./novoindex ~/Desktop/pieris/napi.hill2019genome.ndx ~/Desktop/pieris/Pieris_napi_v1.1.scaffolds.fa
./novoalign -d ~/Desktop/pieris/napi.hill2019genome.ndx -f /Users/dani/Desktop/pieris/rapae_Wsnippets_res500_rl150.fastq -F STDFQ -t 600 -g 40 -x 12 -o SAM -o FullNW -r N -e 200 > /Users/dani/Desktop/pieris/rapae.Wsnippets.to.napi.sam
#stats, t600: total input	6352, aligned 1726, uniquely 1605 (65 secs)
./novoalign -d ~/Desktop/pieris/napi.hill2019genome.ndx -f /Users/dani/Desktop/pieris/rapae_Wsnippets_res500_rl150.fastq -F STDFQ -t 800 -g 40 -x 12 -o SAM -o FullNW -r N -e 200 > /Users/dani/Desktop/pieris/rapae.Wsnippets.to.napi.t800.sam
#stats, t800: total input	6352, aligned 1855, uniquely 1714 (119 secs)

# Zerene cesonia (male, noW):
cd /Usr/local/novocraft.v3.00
./novoindex ~/Desktop/pieris/cesoniav1.1.2020genome.ndx ~/Desktop/pieris/GCF_012273895.1_Zerene_cesonia_1.1_genomic.fa
./novoalign -d ~/Desktop/pieris/cesoniav1.1.2020genome.ndx -f /Users/dani/Desktop/pieris/rapae_Wsnippets_res500_rl150.fastq -F STDFQ -t 600 -g 40 -x 12 -o SAM -o FullNW -r N -e 200 > /Users/dani/Desktop/pieris/rapae.Wsnippets.to.cesonia.M.sam
#stats, t600: total input	6352, aligned 31, uniquely 28 (63 secs)
./novoalign -d ~/Desktop/pieris/cesoniav1.1.2020genome.ndx -f /Users/dani/Desktop/pieris/rapae_Wsnippets_res500_rl150.fastq -F STDFQ -t 800 -g 40 -x 12 -o SAM -o FullNW -r N -e 200 > /Users/dani/Desktop/pieris/rapae.Wsnippets.to.cesonia.M.t800.sam
#stats, t800: total input	6352, aligned 36, uniquely 32 (112 secs)

# Aphantopus hyperantus (male, noW):
cd /Usr/local/novocraft.v3.00
./novoindex ~/Desktop/pieris/hyperantusv1.2.2021genome.ndx ~/Desktop/pieris/GCA_902806685.2_iAphHyp1.2_genomic.fa
./novoalign -d ~/Desktop/pieris/hyperantusv1.2.2021genome.ndx -f /Users/dani/Desktop/pieris/rapae_Wsnippets_res500_rl150.fastq -F STDFQ -t 600 -g 40 -x 12 -o SAM -o FullNW -r N -e 200 > /Users/dani/Desktop/pieris/rapae.Wsnippets.to.hyperantus.M.sam
#stats, t600: total input	6352, aligned 23, uniquely 19 (50 secs)
./novoalign -d ~/Desktop/pieris/hyperantusv1.2.2021genome.ndx -f /Users/dani/Desktop/pieris/rapae_Wsnippets_res500_rl150.fastq -F STDFQ -t 800 -g 40 -x 12 -o SAM -o FullNW -r N -e 200 > /Users/dani/Desktop/pieris/rapae.Wsnippets.to.hyperantus.M.t800.sam
#stats, t800: total input	6352, aligned 27, uniquely 22 (105 secs)

###300 bp snippets covering the whole chrW (alignment time is still just a few minutes)
# rapae noW
cd /Usr/local/novocraft.v3.00
./novoalign -d ~/Desktop/pieris/rapae2021genome_noW.ndx -f /Users/dani/Desktop/pieris/rapae_Wsnippets_res300_rl300.fastq -F STDFQ -t 1200 -g 40 -x 12 -o SAM -o FullNW -r N -e 200 > /Users/dani/Desktop/pieris/rapae.300bpWsnippets.to.rapae.noW.sam
#stats: total input 10588, aligned 8504, uniquely 4510

# mannii F (v2, complete):
cd /Usr/local/novocraft.v3.00
./novoalign -d ~/Desktop/pieris/mannii_female_hifiasm_v2.ndx -f /Users/dani/Desktop/pieris/rapae_Wsnippets_res300_rl300.fastq -F STDFQ -t 1200 -g 40 -x 12 -o SAM -o FullNW -r N -e 200 > /Users/dani/Desktop/pieris/rapae.300bpWsnippets.to.mannii.female.sam
#stats: total input 10588, aligned 8115, uniquely 4135

# kallima inachus female:
cd /Usr/local/novocraft.v3.00
./novoalign -d ~/Desktop/pieris/kallima2020genome.ndx -f /Users/dani/Desktop/pieris/rapae_Wsnippets_res300_rl300.fastq -F STDFQ -t 1200 -g 40 -x 12 -o SAM -o FullNW -r N -e 200 > /Users/dani/Desktop/pieris/rapae.300bpWsnippets.to.kallima.female.sam
#stats: total input 10588, aligned 34, uniquely 16

# dryas iulia female:
cd /Usr/local/novocraft.v3.00
./novoalign -d ~/Desktop/pieris/iulia.v1.1.2021genome.ndx -f /Users/dani/Desktop/pieris/rapae_Wsnippets_res300_rl300.fastq -F STDFQ -t 1200 -g 40 -x 12 -o SAM -o FullNW -r N -e 200 > /Users/dani/Desktop/pieris/rapae.300bpWsnippets.to.iulia.female.sam
#stats: total input 10588, aligned 79, uniquely 52

# spodoptera exigua female:
cd /Usr/local/novocraft.v3.00
./novoalign -d ~/Desktop/pieris/exigua.v1.2020genome.ndx -f /Users/dani/Desktop/pieris/rapae_Wsnippets_res300_rl300.fastq -F STDFQ -t 1200 -g 40 -x 12 -o SAM -o FullNW -r N -e 200 > /Users/dani/Desktop/pieris/rapae.300bpWsnippets.to.exigua.female.sam
#stats: total input 10588, aligned 247, uniquely 171


#BAM conversion:
library(Rsamtools) # this is still done on MP1
setwd('~/Desktop/pieris') #MP1
#asBam('rapae.Wsnippets.to.rapae.noW.sam', destination='rapae.Wsnippets.to.rapae.noW', indexDestination=FALSE)
asBam('rapae.Wsnippets.to.mannii.F.sam', destination='rapae.Wsnippets.to.mannii.F', indexDestination=FALSE)
#asBam('rapae.Wsnippets.to.mannii.M.sam', destination='rapae.Wsnippets.to.mannii.M', indexDestination=FALSE)
#asBam('rapae.Wsnippets.to.hyperantus.M.t800.sam', destination='rapae.Wsnippets.to.hyperantus.M.t800', indexDestination=FALSE)
#asBam('rapae.Wsnippets.to.hyperantus.M.sam', destination='rapae.Wsnippets.to.hyperantus.M', indexDestination=FALSE)
#asBam('rapae.Wsnippets.to.cesonia.M.t800.sam', destination='rapae.Wsnippets.to.cesonia.M.t800', indexDestination=FALSE)
#asBam('rapae.Wsnippets.to.cesonia.M.sam', destination='rapae.Wsnippets.to.cesonia.M', indexDestination=FALSE)
#asBam('rapae.Wsnippets.to.napi.t800.sam', destination='rapae.Wsnippets.to.napi.t800', indexDestination=FALSE)
#asBam('rapae.Wsnippets.to.napi.sam', destination='rapae.Wsnippets.to.napi', indexDestination=FALSE)
#asBam('rapae.Wsnippets.to.mannii.MplusW.sam', destination='rapae.Wsnippets.to.mannii.MplusW', indexDestination=FALSE)
#asBam('rapae.Wsnippets.to.exigua.female.sam', destination='rapae.Wsnippets.to.exigua.female', indexDestination=FALSE)
#asBam('rapae.Wsnippets.to.iulia.female.sam', destination='rapae.Wsnippets.to.iulia.female', indexDestination=FALSE)
#asBam('rapae.Wsnippets.to.kallima.female.sam', destination='rapae.Wsnippets.to.kallima.female', indexDestination=FALSE)
#asBam('rapae.300bpWsnippets.to.rapae.noW.sam', destination='rapae.300bpWsnippets.to.rapae.noW', indexDestination=FALSE)
#asBam('rapae.300bpWsnippets.to.mannii.female.sam', destination='rapae.300bpWsnippets.to.mannii.female', indexDestination=FALSE)
#asBam('rapae.300bpWsnippets.to.kallima.female.sam', destination='rapae.300bpWsnippets.to.kallima.female', indexDestination=FALSE)
#asBam('rapae.300bpWsnippets.to.iulia.female.sam', destination='rapae.300bpWsnippets.to.iulia.female', indexDestination=FALSE)
#asBam('rapae.300bpWsnippets.to.exigua.female.sam', destination='rapae.300bpWsnippets.to.exigua.female', indexDestination=FALSE)

# analyze alignments:
library(Rsamtools)
rm(list=ls())
setwd('C:\\Users\\daniel\\Dropbox\\pieris\\chromosomePaper\\fastq.bams')
param<-ScanBamParam(flag=scanBamFlag(isUnmappedQuery=FALSE), what=c("qname", "rname", "pos", "seq", "strand"), reverseComplement=TRUE)
#infile<-'rapae.Wsnippets.to.mannii.MplusW.bam'
#infile<-'rapae.Wsnippets.to.exigua.female.bam'
#infile<-'rapae.Wsnippets.to.iulia.female.bam'
#infile<-'rapae.Wsnippets.to.rapae.noW.bam'
#infile<-'rapae.Wsnippets.to.mannii.M.bam'
#infile<-'rapae.Wsnippets.to.hyperantus.M.bam'
#infile<-'rapae.Wsnippets.to.hyperantus.M.t800.bam'
#infile<-'rapae.Wsnippets.to.cesonia.M.bam'
#infile<-'rapae.Wsnippets.to.cesonia.M.t800.bam'
#infile<-'rapae.Wsnippets.to.napi.bam'
#infile<-'rapae.Wsnippets.to.napi.t800.bam'
#infile<-'rapae.300bpWsnippets.to.rapae.noW.bam' #these were aligned with t1200
#infile<-'rapae.300bpWsnippets.to.mannii.female.bam'
#infile<-'rapae.300bpWsnippets.to.kallima.female.bam'
#infile<-'rapae.300bpWsnippets.to.iulia.female.bam'
#infile<-'rapae.300bpWsnippets.to.exigua.female.bam'
f<-scanBam(infile, param=param)[[1]]
que<-f$qname #the chrPos of the query, unedited
fu<-function(x){unlist(strsplit(x, split='_'))[3]}
que<-as.integer(sapply(que, FUN=fu)) # original position on the rapae W (as given in fastq ID)
chr<-as.character(f$rname) # alignment chromosome
#chr<-chr[grep('chr', chr)] #in case the assembly still contained unanchored scaffolds
pos<-f$pos # normal 5' alignment position
barplot(sort(table(chr), decreasing=T))
length(chr)

# same analyses with 300 bp snippets (for R1):
rm(list=ls())
library(ShortRead)
setwd('C:\\Users\\daniel\\Documents\\science\\methodology & materials\\mol genetics protocols & procedures & info\\genomes')
dir<-getwd()
g<-readFasta(dirPath=dir, pattern='PrapaeLohse2021assembly_16may2022.fasta')
t<-'chrW' # rapae W chromosome
res<-300 ### sampling resolution in bp; every res bp, a rl-bp long sequence segment is extracted and then written to fasta
rl<-300 ### bp-length of 'shortReads'

id(g[which(id(g)==t)])
d<-sread(g[which(id(g)==t)])
n<-floor(width(d)/res) # rapae W: 3176.464 kb
dat<-NULL
for(i in 1:n){
	pos<-(i-1)*res+1
	idat<-paste('@rapae_', t, '_', pos, sep='')
	idat<-c(idat, as.character(narrow(d, start=pos, width=rl)), '+', paste(rep('H', rl), collapse=''))
	dat<-c(dat, idat)
}
setwd('C:\\Users\\daniel\\Desktop\\temp')
write.table(dat, paste('rapae_Wsnippets_res', res, '_rl', rl, '.fastq', sep=''), quote=F, row.names=F, col.names=F)

# same on the repeat-masked chrW (with 150 and 300 bp snippets)(for R1):
# extraction of snippets is now non-overlapping and covering the whole non-NNNN chunk exhaustively (ignoring a residual part toward the end of the chunk)
# the position of the snippets on the W is no longer visible from the snippet fasta ID
rm(list=ls())
library(ShortRead)
setwd('C:\\Users\\daniel\\Documents\\science\\methodology & materials\\mol genetics protocols & procedures & info\\genomes\\Pmannii')
dir<-getwd()
t<-readFasta(dirPath=dir, pattern='Pr_GCF_905147795.1_hard_masked_W.fa') # the masked rapae chrW
rl<-300 ### bp-length of 'shortReads': 150 or 300

t<-sread(t)
a<-unlist(strsplit(as.character(t), split='N'))
keep<-NULL
for(i in 1:length(a)){
	if(nchar(a[i])>=rl){keep<-c(keep, i)}
}
a<-a[keep]
dat<-NULL
for(i in 1:length(a)){
	x<-DNAStringSet(a[i])
	n<-floor(width(x)/rl)
	for(j in 1:n){
		pos<-(j-1)*rl+1
		idat<-paste('@rapae_', i, '_', j, sep='')
		idat<-c(idat, as.character(narrow(x, start=pos, width=rl)), '+', paste(rep('H', rl), collapse=''))
		dat<-c(dat, idat)
	}
}
setwd('C:\\Users\\daniel\\Desktop\\temp')
write.table(dat, paste('rapae_maskedWsnippets_rl', rl, '.fastq', sep=''), quote=F, row.names=F, col.names=F)

# determine proportion of chrW that is not repeats (i.e., not masked by Ns):
rm(list=ls())
library(ShortRead)
setwd('C:\\Users\\daniel\\Documents\\science\\methodology & materials\\mol genetics protocols & procedures & info\\genomes\\Pmannii')
dir<-getwd()
t<-readFasta(dirPath=dir, pattern='Pr_GCF_905147795.1_hard_masked_W.fa')
rl<-1 ### considers segments of any length

t<-sread(t)
a<-unlist(strsplit(as.character(t), split='N'))
keep<-NULL
for(i in 1:length(a)){
	if(nchar(a[i])>=rl){keep<-c(keep, i)}
}
a<-a[keep]
le<-NULL
for(i in 1:length(a)){
	le<-c(le, nchar(a[i]))
}
hist(le, breaks=100)
max(le) # longest non-repeat segment is 56.6 kb
sum(le)/2639529 # 0.3547997 -> 64.5% of rapae chrW is masked as repeats

# alignment series for the snippets from the MASKED chrW
# first with rl=150 bp (with -t 600)
cd /Usr/local/novocraft.v3.00
./novoalign -d ~/Desktop/pieris/rapae2021genome_noW.ndx -f /Users/dani/Desktop/pieris/rapae_maskedWsnippets_rl150.fastq -F STDFQ -t 600 -g 40 -x 12 -o SAM -o FullNW -r N -e 200 > /Users/dani/Desktop/pieris/rapae.maskedWsnippets150bp.to.rapae.NoW.sam
read: 5203
aligned: 3902
unique: 2818

cd /Usr/local/novocraft.v3.00
./novoalign -d ~/Desktop/pieris/mannii_female_hifiasm_v2.ndx -f /Users/dani/Desktop/pieris/rapae_maskedWsnippets_rl150.fastq -F STDFQ -t 600 -g 40 -x 12 -o SAM -o FullNW -r N -e 200 > /Users/dani/Desktop/pieris/rapae.maskedWsnippets150bp.to.mannii.female.sam
read: 5203
aligned: 3839
unique: 2087

cd /Usr/local/novocraft.v3.00
./novoalign -d ~/Desktop/pieris/exigua.v1.2020genome.ndx -f /Users/dani/Desktop/pieris/rapae_maskedWsnippets_rl150.fastq -F STDFQ -t 600 -g 40 -x 12 -o SAM -o FullNW -r N -e 200 > /Users/dani/Desktop/pieris/rapae.maskedWsnippets150bp.to.exigua.female.sam
read: 5203
aligned: 51
unique: 21

cd /Usr/local/novocraft.v3.00
./novoalign -d ~/Desktop/pieris/iulia.v1.1.2021genome.ndx -f /Users/dani/Desktop/pieris/rapae_maskedWsnippets_rl150.fastq -F STDFQ -t 600 -g 40 -x 12 -o SAM -o FullNW -r N -e 200 > /Users/dani/Desktop/pieris/rapae.maskedWsnippets150bp.to.iulia.female.sam
read: 5203
aligned: 10
unique: 6

cd /Usr/local/novocraft.v3.00
./novoalign -d ~/Desktop/pieris/kallima2020genome.ndx -f /Users/dani/Desktop/pieris/rapae_maskedWsnippets_rl150.fastq -F STDFQ -t 600 -g 40 -x 12 -o SAM -o FullNW -r N -e 200 > /Users/dani/Desktop/pieris/rapae.maskedWsnippets150bp.to.kallima.female.sam
read: 5203
aligned: 4
unique: 1
##

# now with rl=300 bp (with -t 1200)
cd /Usr/local/novocraft.v3.00
./novoalign -d ~/Desktop/pieris/rapae2021genome_noW.ndx -f /Users/dani/Desktop/pieris/rapae_maskedWsnippets_rl300.fastq -F STDFQ -t 1200 -g 40 -x 12 -o SAM -o FullNW -r N -e 200 > /Users/dani/Desktop/pieris/rapae.maskedWsnippets300bp.to.rapae.NoW.sam
read: 2231
aligned: 1641
unique: 1330

cd /Usr/local/novocraft.v3.00
./novoalign -d ~/Desktop/pieris/mannii_female_hifiasm_v2.ndx -f /Users/dani/Desktop/pieris/rapae_maskedWsnippets_rl300.fastq -F STDFQ -t 1200 -g 40 -x 12 -o SAM -o FullNW -r N -e 200 > /Users/dani/Desktop/pieris/rapae.maskedWsnippets300bp.to.mannii.female.sam
read: 2231
aligned: 1649
unique: 996

cd /Usr/local/novocraft.v3.00
./novoalign -d ~/Desktop/pieris/exigua.v1.2020genome.ndx -f /Users/dani/Desktop/pieris/rapae_maskedWsnippets_rl300.fastq -F STDFQ -t 1200 -g 40 -x 12 -o SAM -o FullNW -r N -e 200 > /Users/dani/Desktop/pieris/rapae.maskedWsnippets300bp.to.exigua.female.sam
read: 2231
aligned: 18
unique: 9

cd /Usr/local/novocraft.v3.00
./novoalign -d ~/Desktop/pieris/iulia.v1.1.2021genome.ndx -f /Users/dani/Desktop/pieris/rapae_maskedWsnippets_rl300.fastq -F STDFQ -t 1200 -g 40 -x 12 -o SAM -o FullNW -r N -e 200 > /Users/dani/Desktop/pieris/rapae.maskedWsnippets300bp.to.iulia.female.sam
read: 2231
aligned: 2
unique: 2

cd /Usr/local/novocraft.v3.00
./novoalign -d ~/Desktop/pieris/kallima2020genome.ndx -f /Users/dani/Desktop/pieris/rapae_maskedWsnippets_rl300.fastq -F STDFQ -t 1200 -g 40 -x 12 -o SAM -o FullNW -r N -e 200 > /Users/dani/Desktop/pieris/rapae.maskedWsnippets300bp.to.kallima.female.sam
read: 2231
aligned: 2
unique: 1
##

# BAM conversion
rm(list=ls())
library(Rsamtools) # this is still done on MP1
setwd('~/Desktop/pieris') #MP1
#asBam('rapae.maskedWsnippets150bp.to.rapae.NoW.sam', destination='rapae.maskedWsnippets150bp.to.rapae.NoW', indexDestination=FALSE)
#asBam('rapae.maskedWsnippets150bp.to.mannii.female.sam', destination='rapae.maskedWsnippets150bp.to.mannii.female', indexDestination=FALSE)
#asBam('rapae.maskedWsnippets150bp.to.exigua.female.sam', destination='rapae.maskedWsnippets150bp.to.exigua.female', indexDestination=FALSE)
#asBam('rapae.maskedWsnippets150bp.to.iulia.female.sam', destination='rapae.maskedWsnippets150bp.to.iulia.female', indexDestination=FALSE)
#asBam('rapae.maskedWsnippets150bp.to.kallima.female.sam', destination='rapae.maskedWsnippets150bp.to.kallima.female', indexDestination=FALSE)
#
#asBam('rapae.maskedWsnippets300bp.to.rapae.NoW.sam', destination='rapae.maskedWsnippets300bp.to.rapae.NoW', indexDestination=FALSE)
#asBam('rapae.maskedWsnippets300bp.to.mannii.female.sam', destination='rapae.maskedWsnippets300bp.to.mannii.female', indexDestination=FALSE)
#asBam('rapae.maskedWsnippets300bp.to.exigua.female.sam', destination='rapae.maskedWsnippets300bp.to.exigua.female', indexDestination=FALSE)
#asBam('rapae.maskedWsnippets300bp.to.iulia.female.sam', destination='rapae.maskedWsnippets300bp.to.iulia.female', indexDestination=FALSE)
#asBam('rapae.maskedWsnippets300bp.to.kallima.female.sam', destination='rapae.maskedWsnippets300bp.to.kallima.female', indexDestination=FALSE)
###


# P. mannii
rm(list=ls())
library(ShortRead)
setwd('C:\\Users\\daniel\\Documents\\science\\methodology & materials\\mol genetics protocols & procedures & info\\genomes\\Pmannii')
dir<-getwd()
g<-readFasta(dirPath=dir, pattern='mannii_female_hifiasm_v2.fa') # the final mannii F assembly
t<-'chrW' # mannii W chromosome
res<-500 ### sampling resolution in bp; every res bp, a rl-bp long sequence segment is extracted and then written to fasta
rl<-150 ### bp-length of 'shortReads'

id(g[which(id(g)==t)])
d<-sread(g[which(id(g)==t)])
n<-floor(width(d)/res) # mannii W: 2.639529 Mb
dat<-NULL
for(i in 1:n){
	pos<-(i-1)*res+1
	idat<-paste('@mannii_', t, '_', pos, sep='')
	idat<-c(idat, as.character(narrow(d, start=pos, width=rl)), '+', paste(rep('H', rl), collapse=''))
	dat<-c(dat, idat)
}
setwd('C:\\Users\\daniel\\Desktop\\temp')
write.table(dat, paste('mannii_Wsnippets_res', res, '_rl', rl, '.fastq', sep=''), quote=F, row.names=F, col.names=F)
###

# alignment of 150 bp snippets against different genome versions:
# mannii male (to better explore Z-W homology; the 41 m_f_balanced RAD loci were not conclusive):
cd /Usr/local/novocraft.v3.00
./novoalign -d ~/Desktop/pieris/mannii_male_hifiasm_v2.ndx -f /Users/dani/Desktop/pieris/mannii_Wsnippets_res500_rl150.fastq -F STDFQ -t 600 -g 40 -x 12 -o SAM -o FullNW -r N -e 200 > /Users/dani/Desktop/pieris/mannii.Wsnippets.to.mannii.male.sam
#stats: total input 5279, aligned 4646, uniquely 1906 (28 secs)
cd /Usr/local/novocraft.v3.00
./novoalign -d ~/Desktop/pieris/mannii_male_hifiasm_v2.ndx -f /Users/dani/Desktop/pieris/mannii_Wsnippets_res500_rl150.fastq -F STDFQ -t 1000 -g 40 -x 12 -o SAM -o FullNW -r N -e 200 > /Users/dani/Desktop/pieris/mannii.Wsnippets.to.mannii.male.t1000.sam
#stats: total input 5279, aligned 4723, uniquely 1956 (40 secs)

# mannii female complete v2 (used for comparative alignment success across snippets from all chromosomes):
cd /Usr/local/novocraft.v3.00
./novoalign -d ~/Desktop/pieris/mannii_female_hifiasm_v2.ndx -f /Users/dani/Desktop/pieris/mannii_Wsnippets_res500_rl150.fastq -F STDFQ -t 600 -g 40 -x 12 -o SAM -o FullNW -r N -e 200 > /Users/dani/Desktop/pieris/mannii.Wsnippets.to.mannii.female.sam
#stats: total input 5279, aligned 5279, uniquely 2206 (2.1 secs)

# Pieris rapae (female, incl. W):
cd /Usr/local/novocraft.v3.00
./novoalign -d ~/Desktop/pieris/rapae2021genome.ndx -f /Users/dani/Desktop/pieris/mannii_Wsnippets_res500_rl150.fastq -F STDFQ -t 600 -g 40 -x 12 -o SAM -o FullNW -r N -e 200 > /Users/dani/Desktop/pieris/mannii.Wsnippets.to.rapae.female.sam
#stats: total input 5279, aligned 3840, uniquely 1852
# same with t1000:
cd /Usr/local/novocraft.v3.00
./novoalign -d ~/Desktop/pieris/rapae2021genome.ndx -f /Users/dani/Desktop/pieris/mannii_Wsnippets_res500_rl150.fastq -F STDFQ -t 1000 -g 40 -x 12 -o SAM -o FullNW -r N -e 200 > /Users/dani/Desktop/pieris/mannii.Wsnippets.to.rapae.female.t1000.sam
#stats: total input 5279, aligned 3980, uniquely 1958

# Pieris rapae without chrZ (so that Z-W homologous sequences can map to W):
cd /Usr/local/novocraft.v3.00
./novoalign -d ~/Desktop/pieris/rapae2021genome_noZ.ndx -f /Users/dani/Desktop/pieris/mannii_Wsnippets_res500_rl150.fastq -F STDFQ -t 600 -g 40 -x 12 -o SAM -o FullNW -r N -e 200 > /Users/dani/Desktop/pieris/mannii.Wsnippets.to.rapae.female.noZ.sam
#stats: total input 5279, aligned 3807, uniquely 1833
# same with t1000:
cd /Usr/local/novocraft.v3.00
./novoalign -d ~/Desktop/pieris/rapae2021genome_noZ.ndx -f /Users/dani/Desktop/pieris/mannii_Wsnippets_res500_rl150.fastq -F STDFQ -t 1000 -g 40 -x 12 -o SAM -o FullNW -r N -e 200 > /Users/dani/Desktop/pieris/mannii.Wsnippets.to.rapae.female.noZ.t1000.sam
#stats: total input 5279, aligned 3942, uniquely 1934

# Pieris napi:
cd /Usr/local/novocraft.v3.00
./novoalign -d ~/Desktop/pieris/napi.hill2019genome.ndx -f /Users/dani/Desktop/pieris/mannii_Wsnippets_res500_rl150.fastq -F STDFQ -t 600 -g 40 -x 12 -o SAM -o FullNW -r N -e 200 > /Users/dani/Desktop/pieris/mannii.Wsnippets.to.napi.male.sam
#stats: total input 5279, aligned 1684, uniquely 1521 

# Spodoptera exigua (female, incl. W):
library(ShortRead)
setwd('~/Desktop/pieris')
dir<-getwd()
d<-readFasta(dirPath=dir, pattern='GCA_011316535.1_NJAU_Sexi_v1_genomic.fa')
cd /Usr/local/novocraft.v3.00
./novoindex ~/Desktop/pieris/exigua.v1.2020genome.ndx ~/Desktop/pieris/GCA_011316535.1_NJAU_Sexi_v1_genomic.fa
./novoalign -d ~/Desktop/pieris/exigua.v1.2020genome.ndx -f /Users/dani/Desktop/pieris/mannii_Wsnippets_res500_rl150.fastq -F STDFQ -t 600 -g 40 -x 12 -o SAM -o FullNW -r N -e 200 > /Users/dani/Desktop/pieris/mannii.Wsnippets.to.exigua.female.sam
#stats: total input 5279, aligned 85, uniquely 59
# same with t1000:
./novoalign -d ~/Desktop/pieris/exigua.v1.2020genome.ndx -f /Users/dani/Desktop/pieris/mannii_Wsnippets_res500_rl150.fastq -F STDFQ -t 1000 -g 40 -x 12 -o SAM -o FullNW -r N -e 200 > /Users/dani/Desktop/pieris/mannii.Wsnippets.to.exigua.female.t1000.sam
#stats: total input 5279, aligned 97, uniquely 67

# Dryas iulia (female, incl. W):
library(ShortRead)
setwd('~/Desktop/pieris')
dir<-getwd()
d<-readFasta(dirPath=dir, pattern='GCA_019049465.1_Diul.assembly.v1.1_genomic.fa') #ok, some chrs do not seem contiguous but represented by multiple scaffolds
cd /Usr/local/novocraft.v3.00
./novoindex ~/Desktop/pieris/iulia.v1.1.2021genome.ndx ~/Desktop/pieris/GCA_019049465.1_Diul.assembly.v1.1_genomic.fa
./novoalign -d ~/Desktop/pieris/iulia.v1.1.2021genome.ndx -f /Users/dani/Desktop/pieris/mannii_Wsnippets_res500_rl150.fastq -F STDFQ -t 600 -g 40 -x 12 -o SAM -o FullNW -r N -e 200 > /Users/dani/Desktop/pieris/mannii.Wsnippets.to.iulia.female.sam
#stats: total input 5279, aligned 90, uniquely 65
./novoalign -d ~/Desktop/pieris/iulia.v1.1.2021genome.ndx -f /Users/dani/Desktop/pieris/mannii_Wsnippets_res500_rl150.fastq -F STDFQ -t 1000 -g 40 -x 12 -o SAM -o FullNW -r N -e 200 > /Users/dani/Desktop/pieris/mannii.Wsnippets.to.iulia.female.t1000.sam
#stats: total input 5279, aligned 101, uniquely 70

# kallima inachus female:
cd /Usr/local/novocraft.v3.00
./novoalign -d ~/Desktop/pieris/kallima2020genome.ndx -f /Users/dani/Desktop/pieris/mannii_Wsnippets_res500_rl150.fastq -F STDFQ -t 600 -g 40 -x 12 -o SAM -o FullNW -r N -e 200 > /Users/dani/Desktop/pieris/mannii.Wsnippets.to.kallima.female.sam
#stats: total input 5279, aligned 93, uniquely 33

###300 bp snippets (alignment time is still just a few minutes)
# mannii male:
cd /Usr/local/novocraft.v3.00
./novoalign -d ~/Desktop/pieris/mannii_male_hifiasm_v2.ndx -f /Users/dani/Desktop/pieris/mannii_Wsnippets_res300_rl300.fastq -F STDFQ -t 1200 -g 40 -x 12 -o SAM -o FullNW -r N -e 200 > /Users/dani/Desktop/pieris/mannii.300bpWsnippets.to.mannii.male.sam
#stats: total input 8798, aligned 7604, uniquely 3970

# Pieris rapae (female, incl. W):
cd /Usr/local/novocraft.v3.00
./novoalign -d ~/Desktop/pieris/rapae2021genome.ndx -f /Users/dani/Desktop/pieris/mannii_Wsnippets_res300_rl300.fastq -F STDFQ -t 1200 -g 40 -x 12 -o SAM -o FullNW -r N -e 200 > /Users/dani/Desktop/pieris/mannii.300bpWsnippets.to.rapae.female.sam
#stats: total input , aligned 5956, uniquely 3425

# kallima inachus female:
cd /Usr/local/novocraft.v3.00
./novoalign -d ~/Desktop/pieris/kallima2020genome.ndx -f /Users/dani/Desktop/pieris/mannii_Wsnippets_res300_rl300.fastq -F STDFQ -t 1200 -g 40 -x 12 -o SAM -o FullNW -r N -e 200 > /Users/dani/Desktop/pieris/mannii.300bpWsnippets.to.kallima.female.sam
#stats: total input , aligned 121, uniquely 70

# dryas iulia female:
cd /Usr/local/novocraft.v3.00
./novoalign -d ~/Desktop/pieris/iulia.v1.1.2021genome.ndx -f /Users/dani/Desktop/pieris/mannii_Wsnippets_res300_rl300.fastq -F STDFQ -t 1200 -g 40 -x 12 -o SAM -o FullNW -r N -e 200 > /Users/dani/Desktop/pieris/mannii.300bpWsnippets.to.iulia.female.sam
#stats: total input , aligned 99, uniquely 82

# spodoptera exigua female:
cd /Usr/local/novocraft.v3.00
./novoalign -d ~/Desktop/pieris/exigua.v1.2020genome.ndx -f /Users/dani/Desktop/pieris/mannii_Wsnippets_res300_rl300.fastq -F STDFQ -t 1200 -g 40 -x 12 -o SAM -o FullNW -r N -e 200 > /Users/dani/Desktop/pieris/mannii.300bpWsnippets.to.exigua.female.sam
#stats: total input , aligned 104, uniquely 84


#BAM conversion:
library(Rsamtools) # this is still done on MP1
setwd('~/Desktop/pieris') #MP1
#asBam('mannii.Wsnippets.to.mannii.male.sam', destination='mannii.Wsnippets.to.mannii.male', indexDestination=FALSE)
asBam('mannii.Wsnippets.to.mannii.female.sam', destination='mannii.Wsnippets.to.mannii.female', indexDestination=FALSE)
#asBam('mannii.Wsnippets.to.mannii.male.t1000.sam', destination='mannii.Wsnippets.to.mannii.male.t1000', indexDestination=FALSE)
#asBam('mannii.Wsnippets.to.rapae.female.sam', destination='mannii.Wsnippets.to.rapae.female', indexDestination=FALSE)
#asBam('mannii.Wsnippets.to.rapae.female.t1000.sam', destination='mannii.Wsnippets.to.rapae.female.t1000', indexDestination=FALSE)
#asBam('mannii.Wsnippets.to.rapae.female.noZ.sam', destination='mannii.Wsnippets.to.rapae.female.noZ', indexDestination=FALSE)
#asBam('mannii.Wsnippets.to.rapae.female.noZ.t1000.sam', destination='mannii.Wsnippets.to.rapae.female.noZ.t1000', indexDestination=FALSE)
#asBam('mannii.Wsnippets.to.napi.male.sam', destination='mannii.Wsnippets.to.napi.male', indexDestination=FALSE)
#asBam('mannii.Wsnippets.to.exigua.female.sam', destination='mannii.Wsnippets.to.exigua.female', indexDestination=FALSE)
#asBam('mannii.Wsnippets.to.exigua.female.t1000.sam', destination='mannii.Wsnippets.to.exigua.female.t1000', indexDestination=FALSE)
#asBam('mannii.Wsnippets.to.iulia.female.sam', destination='mannii.Wsnippets.to.iulia.female', indexDestination=FALSE)
#asBam('mannii.Wsnippets.to.iulia.female.t1000.sam', destination='mannii.Wsnippets.to.iulia.female.t1000', indexDestination=FALSE)
#asBam('mannii.Wsnippets.to.kallima.female.sam', destination='mannii.Wsnippets.to.kallima.female', indexDestination=FALSE)
#asBam('mannii.300bpWsnippets.to.mannii.male.sam', destination='mannii.300bpWsnippets.to.mannii.male', indexDestination=FALSE)
#asBam('mannii.300bpWsnippets.to.rapae.female.sam', destination='mannii.300bpWsnippets.to.rapae.female', indexDestination=FALSE)
#asBam('mannii.300bpWsnippets.to.kallima.female.sam', destination='mannii.300bpWsnippets.to.kallima.female', indexDestination=FALSE)
#asBam('mannii.300bpWsnippets.to.iulia.female.sam', destination='mannii.300bpWsnippets.to.iulia.female', indexDestination=FALSE)
#asBam('mannii.300bpWsnippets.to.exigua.female.sam', destination='mannii.300bpWsnippets.to.exigua.female', indexDestination=FALSE)


# analyze alignments:
library(Rsamtools)
rm(list=ls())
setwd('C:\\Users\\daniel\\Dropbox\\pieris\\chromosomePaper\\fastq.bams')
param<-ScanBamParam(flag=scanBamFlag(isUnmappedQuery=FALSE), what=c("qname", "rname", "pos", "seq", "strand"), reverseComplement=TRUE)
#infile<-'mannii.Wsnippets.to.mannii.male.bam'
#infile<-'mannii.Wsnippets.to.mannii.male.t1000.bam' #report the more stringent alignment (t600); more liberal does not seem to change any pattern
#infile<-'mannii.Wsnippets.to.rapae.female.bam'
#infile<-'mannii.Wsnippets.to.rapae.female.t1000.bam'
#infile<-'mannii.Wsnippets.to.rapae.female.noZ.bam' # excluding chrZ does not really make a difference
#infile<-'mannii.Wsnippets.to.rapae.female.noZ.t1000.bam'
#infile<-'mannii.Wsnippets.to.napi.male.bam'
#infile<-'mannii.Wsnippets.to.exigua.female.bam'
#infile<-'mannii.Wsnippets.to.exigua.female.t1000.bam'
#infile<-'mannii.Wsnippets.to.iulia.female.bam'
#infile<-'mannii.Wsnippets.to.iulia.female.t1000.bam'
infile<-'mannii.maskedWsnippets150bp.to.mannii.male.bam'
#infile<-'rapae.maskedWsnippets150bp.to.rapae.NoW.bam'
#infile<-'mannii.Wsnippets.to.rapae.female.noZ.bam'
#infile<-'rapae.Wsnippets.to.rapae.noW.bam'
#infile<-'rapae.Wsnippets.to.mannii.M.bam'
#infile<-'rapae.Wsnippets.to.hyperantus.M.bam'
#infile<-'rapae.Wsnippets.to.hyperantus.M.t800.bam'
#infile<-'rapae.Wsnippets.to.cesonia.M.bam'
#infile<-'rapae.Wsnippets.to.cesonia.M.t800.bam'
#infile<-'rapae.Wsnippets.to.napi.bam'
#infile<-'rapae.Wsnippets.to.napi.t800.bam'
f<-scanBam(infile, param=param)[[1]]
que<-f$qname #the chrPos of the query, unedited
fu<-function(x){unlist(strsplit(x, split='_'))[3]}
que<-as.integer(sapply(que, FUN=fu)) # original position on the W (as given in the fastq ID)
chr<-as.character(f$rname) # alignment chromosome
#chr<-chr[grep('chr', chr)] #in case the assembly still contained unanchored scaffolds
pos<-f$pos # normal 5' alignment position
barplot(sort(table(chr), decreasing=T))
length(chr)
	# R1, explore chrZ to target chromosomes, without back-alignment (the latter is done in code Q, to have chrW positions)
	#chrMt:
length(which(chr=='chrMt'))/length(chr) # 0.043; 4% (78 out of 1811) are translocations from the mitochondrium
	#chrZ:
dat<-data.frame(chr[chr=='chrZ'])
dat<-cbind(dat, pos[chr=='chrZ'])
#dat<-cbind(dat, que[chr=='chrZ']) #the W positions are useless here
names(dat)<-c('chr', 'pos')
hist(dat$pos, breaks=200, xlim=c(12291875, 12820445)) # edges enclosing the two homology regions: 12291875, 12820445
length(which(dat$pos>=12291875 & dat$pos<=12820445))/length(dat$pos) # 0.9307692 -> 93% (242 out of 260) come from the two regions of seq similarity
LZ<-13053618/1000000 # chrZ length in Mb
# how many W snippets align to Z periphery?
per<-1 ### define the length of the chr periphery, in Mb
length(which((dat$pos>=(LZ-per)*1000000) | (dat$pos<=per*1000000)))/nrow(dat) # 0.9576923 -> 96% (249 out of 260) come from the terminal 1 Mb (from just one side, as the other has no hits)
	#chr4:
dat<-data.frame(chr[chr=='chr4'])
dat<-cbind(dat, pos[chr=='chr4'])
#dat<-cbind(dat, que[chr=='chr4']) #the W positions are useless here
names(dat)<-c('chr', 'pos')
hist(dat$pos, breaks=2000, xlim=c(2040000, 2130000)) # edges enclosing the translocation region: 2046209, 2126465
length(which(dat$pos>=2046209 & dat$pos<=2127648))/length(dat$pos) # 0.9150327 -> 92% (280 out of 306) come from this region (with back-alignment it is also 93%)
	#rapae (read correct input file!), just to count the total rapae W snippets mapping to rapae Z:
	#chrZ:
dat<-data.frame(chr[chr=='chrZ'])
	
# same analyses with 300 bp snippets(for R1):
rm(list=ls())
library(ShortRead)
setwd('C:\\Users\\daniel\\Documents\\science\\methodology & materials\\mol genetics protocols & procedures & info\\genomes\\Pmannii')
dir<-getwd()
g<-readFasta(dirPath=dir, pattern='mannii_female_hifiasm_v2.fa') # the final mannii F assembly
t<-'chrW' # mannii W chromosome
res<-300 ### sampling resolution in bp; every res bp, a rl-bp long sequence segment is extracted and then written to fasta
rl<-300 ### bp-length of 'shortReads'

id(g[which(id(g)==t)])
d<-sread(g[which(id(g)==t)])
n<-floor(width(d)/res) # mannii W: 2.639529 Mb
dat<-NULL
for(i in 1:n){
	pos<-(i-1)*res+1
	idat<-paste('@mannii_', t, '_', pos, sep='')
	idat<-c(idat, as.character(narrow(d, start=pos, width=rl)), '+', paste(rep('H', rl), collapse=''))
	dat<-c(dat, idat)
}
setwd('C:\\Users\\daniel\\Desktop\\temp')
write.table(dat, paste('mannii_Wsnippets_res', res, '_rl', rl, '.fastq', sep=''), quote=F, row.names=F, col.names=F)
###

# same on the repeat-masked chrW (with 150 and 300 bp snippets)(for R1):
# extraction of snippets is now non-overlapping and covering the whole non-NNNN chunk exhaustively (ignoring a residual part toward the end of the chunk)
# the position of the snippets on the W is no longer visible from the snippet fasta ID
rm(list=ls())
library(ShortRead)
setwd('C:\\Users\\daniel\\Documents\\science\\methodology & materials\\mol genetics protocols & procedures & info\\genomes\\Pmannii')
dir<-getwd()
t<-readFasta(dirPath=dir, pattern='PmF_v2_hard_masked_W.fa') # the final mannii F assembly
rl<-300 ### bp-length of 'shortReads': 150 or 300

t<-sread(t)
#t<-narrow(t, start=1570, width=1592) # test fragment
a<-unlist(strsplit(as.character(t), split='N'))
keep<-NULL
for(i in 1:length(a)){
	if(nchar(a[i])>=rl){keep<-c(keep, i)}
}
a<-a[keep]
dat<-NULL
for(i in 1:length(a)){
	x<-DNAStringSet(a[i])
	n<-floor(width(x)/rl)
	for(j in 1:n){
		pos<-(j-1)*rl+1
		idat<-paste('@mannii_', i, '_', j, sep='')
		idat<-c(idat, as.character(narrow(x, start=pos, width=rl)), '+', paste(rep('H', rl), collapse=''))
		dat<-c(dat, idat)
	}
}
setwd('C:\\Users\\daniel\\Desktop\\temp')
write.table(dat, paste('mannii_maskedWsnippets_rl', rl, '.fastq', sep=''), quote=F, row.names=F, col.names=F)

# determine proportion of chrW that is not repeats (i.e., not masked by Ns):
rm(list=ls())
library(ShortRead)
setwd('C:\\Users\\daniel\\Documents\\science\\methodology & materials\\mol genetics protocols & procedures & info\\genomes\\Pmannii')
dir<-getwd()
t<-readFasta(dirPath=dir, pattern='PmF_v2_hard_masked_W.fa') # the final mannii F assembly
rl<-1 ### considers segments of any length

t<-sread(t)
a<-unlist(strsplit(as.character(t), split='N'))
keep<-NULL
for(i in 1:length(a)){
	if(nchar(a[i])>=rl){keep<-c(keep, i)}
}
a<-a[keep]
le<-NULL
for(i in 1:length(a)){
	le<-c(le, nchar(a[i]))
}
hist(le, breaks=100)
max(le) # longest non-repeat segment is 4.035 kb; several others are > 2 kb
sum(le)/2639529 # 0.2122473 -> 78.8% of chrW is masked as repeats

# alignment series for the snippets from the MASKED chrW
# first with rl=150 bp (with -t 600)
cd /Usr/local/novocraft.v3.00
./novoalign -d ~/Desktop/pieris/mannii_male_hifiasm_v2.ndx -f /Users/dani/Desktop/pieris/mannii_maskedWsnippets_rl150.fastq -F STDFQ -t 600 -g 40 -x 12 -o SAM -o FullNW -r N -e 200 > /Users/dani/Desktop/pieris/mannii.maskedWsnippets150bp.to.mannii.male.sam
read: 3023
aligned: 2474
unique: 1811

cd /Usr/local/novocraft.v3.00
./novoalign -d ~/Desktop/pieris/rapae2021genome.ndx -f /Users/dani/Desktop/pieris/mannii_maskedWsnippets_rl150.fastq -F STDFQ -t 600 -g 40 -x 12 -o SAM -o FullNW -r N -e 200 > /Users/dani/Desktop/pieris/mannii.maskedWsnippets150bp.to.rapae.female.sam
read: 3023
aligned: 2200
unique: 1399
#with t300 and t1200 to check robustness
read: 3023	read: 3023
aligned: 1675	aligned: 2341
unique: 964	unique: 1520


cd /Usr/local/novocraft.v3.00
./novoalign -d ~/Desktop/pieris/exigua.v1.2020genome.ndx -f /Users/dani/Desktop/pieris/mannii_maskedWsnippets_rl150.fastq -F STDFQ -t 600 -g 40 -x 12 -o SAM -o FullNW -r N -e 200 > /Users/dani/Desktop/pieris/mannii.maskedWsnippets150bp.to.exigua.female.sam
read: 3023
aligned: 40
unique: 14

cd /Usr/local/novocraft.v3.00
./novoalign -d ~/Desktop/pieris/iulia.v1.1.2021genome.ndx -f /Users/dani/Desktop/pieris/mannii_maskedWsnippets_rl150.fastq -F STDFQ -t 600 -g 40 -x 12 -o SAM -o FullNW -r N -e 200 > /Users/dani/Desktop/pieris/mannii.maskedWsnippets150bp.to.iulia.female.sam
read: 3023
aligned: 63
unique: 48
#with t300 and t1200 to check robustness
read: 3023	read: 3023
aligned: 6	aligned: 84
unique: 4	unique: 62

cd /Usr/local/novocraft.v3.00
./novoalign -d ~/Desktop/pieris/kallima2020genome.ndx -f /Users/dani/Desktop/pieris/mannii_maskedWsnippets_rl150.fastq -F STDFQ -t 600 -g 40 -x 12 -o SAM -o FullNW -r N -e 200 > /Users/dani/Desktop/pieris/mannii.maskedWsnippets150bp.to.kallima.female.sam
read: 3023
aligned: 46
unique: 22
##

# now with rl=300 bp (with -t 1200)
cd /Usr/local/novocraft.v3.00
./novoalign -d ~/Desktop/pieris/mannii_male_hifiasm_v2.ndx -f /Users/dani/Desktop/pieris/mannii_maskedWsnippets_rl300.fastq -F STDFQ -t 1200 -g 40 -x 12 -o SAM -o FullNW -r N -e 200 > /Users/dani/Desktop/pieris/mannii.maskedWsnippets300bp.to.mannii.male.sam
read: 1281
aligned: 1038
unique: 818

cd /Usr/local/novocraft.v3.00
./novoalign -d ~/Desktop/pieris/rapae2021genome.ndx -f /Users/dani/Desktop/pieris/mannii_maskedWsnippets_rl300.fastq -F STDFQ -t 1200 -g 40 -x 12 -o SAM -o FullNW -r N -e 200 > /Users/dani/Desktop/pieris/mannii.maskedWsnippets300bp.to.rapae.female.sam
read: 1281
aligned: 943
unique: 666

cd /Usr/local/novocraft.v3.00
./novoalign -d ~/Desktop/pieris/exigua.v1.2020genome.ndx -f /Users/dani/Desktop/pieris/mannii_maskedWsnippets_rl300.fastq -F STDFQ -t 1200 -g 40 -x 12 -o SAM -o FullNW -r N -e 200 > /Users/dani/Desktop/pieris/mannii.maskedWsnippets300bp.to.exigua.female.sam
read: 1281
aligned: 5
unique: 2

cd /Usr/local/novocraft.v3.00
./novoalign -d ~/Desktop/pieris/iulia.v1.1.2021genome.ndx -f /Users/dani/Desktop/pieris/mannii_maskedWsnippets_rl300.fastq -F STDFQ -t 1200 -g 40 -x 12 -o SAM -o FullNW -r N -e 200 > /Users/dani/Desktop/pieris/mannii.maskedWsnippets300bp.to.iulia.female.sam
read: 1281
aligned: 23
unique: 21

cd /Usr/local/novocraft.v3.00
./novoalign -d ~/Desktop/pieris/kallima2020genome.ndx -f /Users/dani/Desktop/pieris/mannii_maskedWsnippets_rl300.fastq -F STDFQ -t 1200 -g 40 -x 12 -o SAM -o FullNW -r N -e 200 > /Users/dani/Desktop/pieris/mannii.maskedWsnippets300bp.to.kallima.female.sam
read: 1281
aligned: 18
unique: 14
##

# BAM conversion
rm(list=ls())
library(Rsamtools) # this is still done on MP1
setwd('~/Desktop/pieris') #MP1
#asBam('mannii.maskedWsnippets150bp.to.mannii.male.sam', destination='mannii.maskedWsnippets150bp.to.mannii.male', indexDestination=FALSE)
#asBam('mannii.maskedWsnippets150bp.to.rapae.female.sam', destination='mannii.maskedWsnippets150bp.to.rapae.female', indexDestination=FALSE)
#asBam('mannii.maskedWsnippets150bp.to.exigua.female.sam', destination='mannii.maskedWsnippets150bp.to.exigua.female', indexDestination=FALSE)
#asBam('mannii.maskedWsnippets150bp.to.iulia.female.sam', destination='mannii.maskedWsnippets150bp.to.iulia.female', indexDestination=FALSE)
#asBam('mannii.maskedWsnippets150bp.to.kallima.female.sam', destination='mannii.maskedWsnippets150bp.to.kallima.female', indexDestination=FALSE)
#asBam('mannii.maskedWsnippets150bp.to.rapae.female_t300.sam', destination='mannii.maskedWsnippets150bp.to.rapae.female_t300', indexDestination=FALSE)
#asBam('mannii.maskedWsnippets150bp.to.rapae.female_t1200.sam', destination='mannii.maskedWsnippets150bp.to.rapae.female_t1200', indexDestination=FALSE)
#
#asBam('mannii.maskedWsnippets300bp.to.mannii.male.sam', destination='mannii.maskedWsnippets300bp.to.mannii.male', indexDestination=FALSE)
#asBam('mannii.maskedWsnippets300bp.to.rapae.female.sam', destination='mannii.maskedWsnippets300bp.to.rapae.female', indexDestination=FALSE)
#asBam('mannii.maskedWsnippets300bp.to.exigua.female.sam', destination='mannii.maskedWsnippets300bp.to.exigua.female', indexDestination=FALSE)
#asBam('mannii.maskedWsnippets300bp.to.iulia.female.sam', destination='mannii.maskedWsnippets300bp.to.iulia.female', indexDestination=FALSE)
#asBam('mannii.maskedWsnippets300bp.to.kallima.female.sam', destination='mannii.maskedWsnippets300bp.to.kallima.female', indexDestination=FALSE)
#asBam('mannii.maskedWsnippets150bp.to.iulia.female_t300.sam', destination='mannii.maskedWsnippets150bp.to.iulia.female_t300', indexDestination=FALSE)
#asBam('mannii.maskedWsnippets150bp.to.iulia.female_t1200.sam', destination='mannii.maskedWsnippets150bp.to.iulia.female_t1200', indexDestination=FALSE)
###


# P. mannii Z chromosome snippets:
rm(list=ls())
library(ShortRead)
setwd('C:\\Users\\daniel\\Documents\\science\\methodology & materials\\mol genetics protocols & procedures & info\\genomes\\Pmannii')
dir<-getwd()
g<-readFasta(dirPath=dir, pattern='mannii_male_hifiasm_v2.fa') # the final mannii F assembly
t<-'chrZ' # mannii W chromosome
res<-500 ### sampling resolution in bp; every res bp, a rl-bp long sequence segment is extracted and then written to fasta
rl<-150 ### bp-length of 'shortReads'

id(g[which(id(g)==t)])
d<-sread(g[which(id(g)==t)])
n<-floor(width(d)/res) # mannii Z: 13.053618 Mb
dat<-NULL
for(i in 1:n){
	pos<-(i-1)*res+1
	idat<-paste('@mannii_', t, '_', pos, sep='')
	idat<-c(idat, as.character(narrow(d, start=pos, width=rl)), '+', paste(rep('H', rl), collapse=''))
	dat<-c(dat, idat)
}
setwd('C:\\Users\\daniel\\Desktop\\temp')
write.table(dat, paste('mannii_Zsnippets_res', res, '_rl', rl, '.fastq', sep=''), quote=F, row.names=F, col.names=F)
###

# align mannii Z snippets:
./novoalign -d ~/Desktop/pieris/exigua.v1.2020genome.ndx -f /Users/dani/Desktop/pieris/mannii_Zsnippets_res500_rl150.fastq -F STDFQ -t 600 -g 40 -x 12 -o SAM -o FullNW -r N -e 200 > /Users/dani/Desktop/pieris/mannii.Zsnippets.to.exigua.female.sam
#stats: total input 26107, aligned 204, uniquely 120
asBam('mannii.Zsnippets.to.exigua.female.sam', destination='mannii.Zsnippets.to.exigua.female', indexDestination=FALSE)

# analyze alignment:
library(Rsamtools)
rm(list=ls())
setwd('C:\\Users\\daniel\\Dropbox\\pieris\\chromosomePaper\\fastq.bams')
param<-ScanBamParam(flag=scanBamFlag(isUnmappedQuery=FALSE), what=c("qname", "rname", "pos", "seq", "strand"), reverseComplement=TRUE)
infile<-'mannii.Zsnippets.to.exigua.female.bam'
f<-scanBam(infile, param=param)[[1]]
que<-f$qname #the chrPos of the query, unedited
fu<-function(x){unlist(strsplit(x, split='_'))[3]}
que<-as.integer(sapply(que, FUN=fu)) # original position on the W (as given in the fastq ID)
chr<-as.character(f$rname) # alignment chromosome
#chr<-chr[grep('chr', chr)] #in case the assembly still contained unanchored scaffolds
pos<-f$pos # normal 5' alignment position
barplot(sort(table(chr), decreasing=T))
length(chr)


# P. mannii autosome snippets
rm(list=ls())
library(ShortRead)
#setwd('C:\\Users\\daniel\\Documents\\science\\methodology & materials\\mol genetics protocols & procedures & info\\genomes\\Pmannii')
setwd('C:\\Users\\daniel\\Documents\\dani\\pieris')
dir<-getwd()
g<-readFasta(dirPath=dir, pattern='mannii_male_hifiasm_v2.fa') # the final mannii M assembly
t<-'chrZ' # select mannii chromosomes: go for all incl Z
n<-5279 # this is the number of snippets obtained from mannii chrW (in the raw fastq); same number is desired for autosomes
res<-500 ### sampling resolution in bp; every res bp, a rl-bp long sequence segment is extracted and then written to fasta
rl<-150 ### bp-length of 'shortReads'

id(g[which(id(g)==t)])
d<-sread(g[which(id(g)==t)])
all<-floor(width(d)/res)
subn<-sort(sample(all, n, replace=F), decreasing=F) # subsample to match chrW's read number

dat<-NULL
for(i in 1:length(subn)){
	j<-subn[i]
	pos<-(j-1)*res+1
	idat<-paste('@mannii_', t, '_', pos, sep='')
	idat<-c(idat, as.character(narrow(d, start=pos, width=rl)), '+', paste(rep('H', rl), collapse=''))
	dat<-c(dat, idat)
}
#setwd('C:\\Users\\daniel\\Desktop\\temp')
setwd('C:\\Users\\daniel\\Dropbox\\pieris\\chromosomePaper\\fastq.bams')
write.table(dat, paste('mannii_', t, 'snippets_n', n, '.fastq', sep=''), quote=F, row.names=F, col.names=F)

#alignment to full mannii_F_v2 (with Z and W). the alignments are not saved, just the alignment success recorded
cd /Usr/local/novocraft.v3.00
./novoalign -d ~/Desktop/pieris/mannii_female_hifiasm_v2.ndx -f /Users/dani/Desktop/pieris/mannii5279ChrSnippets/mannii_chrZsnippets_n5279.fastq -F STDFQ -t 600 -g 40 -x 12 -o SAM -o FullNW -r N -e 200 > /Users/dani/Desktop/pieris/mannii.chrZsnippets5279.to.mannii.female.sam
# this is for plotting structural similarity between mannii and rapae chr1:
cd /Usr/local/novocraft.v3.00
./novoalign -d ~/Desktop/pieris/rapae2021genome.ndx -f /Users/dani/Desktop/pieris/mannii5279ChrSnippets/mannii_chr1snippets_n5279.fastq -F STDFQ -t 600 -g 40 -x 12 -o SAM -o FullNW -r N -e 200 > /Users/dani/Desktop/pieris/mannii.chr1snippets5279.to.rapae.sam
asBam('mannii.chr1snippets5279.to.rapae.sam', destination='mannii.chr1snippets5279.to.rapae', indexDestination=FALSE)
#total 5279; aligned 3237; uniquely 2910

#stats: total input is always 5279; reported is N total and unique alignments. the SAM files were not saved
chrW:	5279	2206
chr1:	5118	4733
chr2:	5204	4761
chr3:	5096	4605
chr4:	5114	4570
chr5:	5168	4738
chr6:	5151	4684
chr7:	5157	4641
chr8:	5132	4695
chr9:	5093	4665
chr10:	5099	4599
chr11:	5169	4652
chr12:	5099	4617
chr13:	5070	4634
chr14:	5072	4571
chr15:	5166	4580
chr16:	5115	4561
chr17:	5122	4683
chr18:	5117	4552
chr19:	5184	4665
chr20:	5029	4547
chr21:	5041	4565
chr22:	4982	4323
chr23:	5143	4295
chr24:	5034	3824
chrZ:	5195	4930
# converted to file 'd_uniqueAlignment.txt'
# analyze:
rm(list=ls())
setwd('C:\\Users\\daniel\\Dropbox\\pieris\\chromosomePaper')
d<-read.table('d_uniqueAlignment.txt', stringsAsFactors=F, h=T)
d[,'prop']<-round(d$unique/5279, 3)
 #now<-d[which(d$chr!='chrW'),] #this is autosomes plus Z
 #median(now$prop) # median autosomes and Z: 0.875
 #range(now$prop) # range autosomes and Z: 0.724 0.934
#get bootstrap CI for autosomal unique alignment success:
d[1,] # chrW: 0.418
dd<-d[-(which((d$chr=='chrZ') | (d$chr=='chrW'))), 'prop']
median(dd) # 0.8735
iter<-10000
dst<-NULL
for(i in 1:iter){
	dst<-c(dst, median(sample(dd, replace=T)))
}; median(dst)
# plot alignment success:
chrs<-c('Auto', 'Z', 'W')
as<-c(0.8735, 0.934, 0.418)
qa<-quantile(dst, probs = c(0.025, 0.975))
par(fin=c(1.8, 3.6))
plot(1, 0.5, xlim=c(0.5, 3.5), ylim=c(0, 1), type='n', las=1, xlab=NA, ylab='Unique alignment', xaxs='i', yaxs='i', xaxp=c(1, 3, 2), bty='n')
rect(0.6, 0, 1.4, as[1], col=gray(0.8), border=NA)
rect(1.6, 0, 2.4, as[2], col=gray(0.4), border=NA)
rect(2.6, 0, 3.4, as[3], col='cornflowerblue', border=NA)
segments(1, qa[1], 1, qa[2], lwd=2.6)
### L 


### M - get 5'-position and sequence info for the 13 RAD loci identified as fully female-specific from the BAMs
# this can be useful some day for sex identification using molecular data alone
# input files are the BAMs (from alignment against male.WnoZ genome) and the W-ratio file generated using code E

rm(list=ls())
library(Rsamtools)
#setwd('C:\\Users\\daniel\\Dropbox\\pieris\\chromosomePaper') #office PC
setwd('~/Desktop/pieris') #MP1
d<-read.table('mannii.W.Ratios.maleGenome.WnoZ.txt', h=T) #produced using code E

# define RAD loci with full female representation but completely lacking in males (identified ):
tarpos<-d$pos #these are the positions of the target RAD loci

ids<-read.table('d_19_19_manniiSpecimens.txt', h=T, stringsAsFactors=F)
ids<-ids[which(ids$Sex=='f'), ]

w<-'chrW' ### give name of W chromosome in mannii.WnoZ assembly

wpos<-data.frame(NULL)
param <-ScanBamParam(flag=scanBamFlag(isUnmappedQuery=FALSE), what=c("rname", "pos", "seq", "strand"), tag="Z3", reverseComplement=TRUE)
for(i in 1:nrow(ids)){ #loop is c. 25 sec per individual	
	id<-paste(ids[i, 'Short_ID'], '_WnoZ', sep='')
	sex<-ids[i, 'Sex']
	infile<-paste(id, '.bam', sep='') #construct input file name for bam upload
	f<-scanBam(infile, param=param)[[1]] #for a 1.5 M reads bam file, upload is c. 6 sec. for full Pi0045, c. 11 sec

	rscf<-f$rname #scaffolds
	rpos<-f$pos #normal 5' alignment positions
	rrevpos<-f$tag[[1]] #3' alignment positions
	rseqs<-f$seq #reads, incl. restriction residual; for coverage analysis, we actually do not need the reads
	##rseqs<-narrow(rseqs, start=6, end=width(rseqs[1])) #reads, with residual clipped
	rstrs<-f$strand #alignment strand
	pos.index<-which(rstrs=='+') #identify the reads aligning to the positive strand in the reference genome
	neg.index<-which(rstrs=='-') #identify the reads aligning to the negative strand in the reference genome
	#convert to + alignment position for alignments to the - strand
	scf<-c(as.character(rscf[pos.index]), as.character(rscf[neg.index])) #final scaffolds
	pos<-c(rpos[pos.index], rrevpos[neg.index]) #final alignment positions (all positions now refer to the TGCAG motive)
	pos5<-c(rpos[pos.index], rpos[neg.index])
	seqs<-c(as.character(rseqs[pos.index]), as.character(rseqs[neg.index])) #final reads; not needed
	strs<-c(as.character(rstrs[pos.index]), as.character(rstrs[neg.index])) #final strand; not needed

	#clean up
	rm(f, rscf, rpos, rrevpos, rstrs, pos.index, neg.index) #, rseqs
	gc()

	#get relevant data
	idat<-data.frame(cbind(scf, pos, pos5, strs, seqs))
	keep<-which(idat$scf=='chrW')
	idat<-idat[keep,]
	keep<-match(tarpos, idat$pos) #gives only first match per query, convenient
	idat<-idat[keep,]
	idat<-cbind(rep(id, nrow(idat)), rep(sex, nrow(idat)), idat)
	wpos<-rbind(wpos, idat)
}
#clean up:
rm(scf, pos, pos5, seqs, strs)
gc()

#organize output:
wpos<-na.omit(wpos)
wpos[,1]<-as.character(wpos[,1])
wpos[,2]<-as.character(wpos[,2])
wpos[,3]<-as.character(wpos[,3])
wpos[,4]<-as.integer(as.character(wpos[,4]))
wpos[,5]<-as.integer(as.character(wpos[,5]))
wpos[,6]<-as.character(wpos[,6])
wpos[,7]<-as.character(wpos[,7])
names(wpos)<-c('id', 'sex', 'chr', 'pos', 'pos5', 'str', 'seq')

#prep outfile:
out<-'mannii.f.specific.W.txt'
templ<-paste('chr', 'posTGCAG', 'pos+strand', 'strand', 'seq+strand', 'repres', sep=' ') #repres is how many individuals contributed the given haplotype
write.table(templ, out, quote=F, row.names=F, col.names=F)
for(i in 1:length(tarpos)){
	ip<-wpos[which(wpos$pos==tarpos[i]),]
	sortseq<-sort(table(ip$seq), decreasing=T)
	outi<-paste(ip$chr[1], ip$pos[1], ip$pos5[1], ip$str[1], names(sortseq)[1], sortseq[1], sep=' ')
	write.table(outi, out, quote=F, row.names=F, col.names=F, append=T)
}
### M


### N - plot mannii M-F and mannii F-rapae F chromosome lengths
# data are from the final v2 assemblies, copied from specimens&results.xlsx
# 22july2022

rm(list=ls())
setwd('C:\\Users\\daniel\\Dropbox\\pieris\\chromosomePaper') #laptop
d<-read.table('d_chrLengths.txt', h=T, stringsAsFactors=F)

#mannii F vs mannii M
par(fin=c(4, 4.61))
sd<-na.omit(d[,3:4])/1000000
plot(sd[,1], sd[,2], xlim=c(min(sd), max(sd)), ylim=c(min(sd), max(sd)), type='n', las=1, xlab='P. mannii male', ylab='P. mannii female', xaxs='r', yaxs='r')
segments(min(sd)-1, min(sd)-1, max(sd)+1, max(sd)+1)
points(sd[,1], sd[,2], pch=21, cex=1.4, lwd=3, col=gray(0.6)) #autosomes
points(sd[25,1], sd[25,2], pch=21, cex=1.4, lwd=3, col=gray(0.3)) #Z

#mannii F vs rapae F (including chrW)
par(fin=c(4, 4.61))
sd<-d[,c(2,4)]/1000000
plot(sd[,1], sd[,2], xlim=c(min(sd), max(sd)), ylim=c(min(sd), max(sd)), type='n', las=1, xlab='P. rapae female', ylab='P. mannii female', xaxs='r', yaxs='r')
segments(min(sd)-1, min(sd)-1, max(sd)+1, max(sd)+1)
points(sd[,1], sd[,2], xlim=c(min(sd), max(sd)), ylim=c(min(sd), max(sd)), las=1, xlab='', ylab='', pch=21, cex=1.4, lwd=3, col=gray(0.6)) #autosomes
points(sd[25,1], sd[25,2], pch=21, cex=1.4, lwd=3, col=gray(0.3)) #Z
points(sd[26,1], sd[26,2], pch=21, cex=1.4, lwd=3, col='cornflowerblue') #W
### N


### O - plot mannii and rapae chrW and (chr4) snippet positions against chrZ positions, determine positional correlations, and generate positional scatterplots for chr1 and chrW
# infile is the BAM from aligning W snippets against mannii v2 male
# 22july2022

#mannii (mannii W snippets aligned to mannii male genome - hence no W), against chrZ (121 matches):
library(Rsamtools)
rm(list=ls())
femlim<-read.table('C:\\Users\\daniel\\Dropbox\\pieris\\chromosomePaper\\SI\\mannii.f.specific.W.txt', stringsAsFactors=F, h=T) #the positions of the female-limited RAD loci
setwd('C:\\Users\\daniel\\Dropbox\\pieris\\chromosomePaper\\fastq.bams')
param<-ScanBamParam(flag=scanBamFlag(isUnmappedQuery=FALSE), what=c("qname", "rname", "pos", "seq", "strand"), reverseComplement=TRUE)
infile<-'mannii.Wsnippets.to.mannii.male.bam'
#infile<-'mannii.300bpWsnippets.to.mannii.male.bam' # 300 bp
f<-scanBam(infile, param=param)[[1]]
que<-f$qname #the chrPos of the query, unedited
fu<-function(x){unlist(strsplit(x, split='_'))[3]}
que<-as.integer(sapply(que, FUN=fu)) # original position on the W (as given in the fastq ID)
chr<-as.character(f$rname) # alignment chromosome
pos<-f$pos # normal 5' alignment position
dat<-data.frame(que)
dat<-cbind(dat, chr, pos)
dat<-dat[which(dat$chr=='chrZ'), ]
dim(dat) #n=121 alignments with first analysis (150 bp, spaced) | n=260 with masked 150 bp
plot(dat$que/1000000, dat$pos/1000000, xlab='chrW (Mb)', ylab='chrZ (Mb)', las=1)
hist(dat$pos, breaks=1000, xlab='chr24')
LW<-2639529/1000000 # chrW length in Mb
LZ<-13053618/1000000 # chrZ length in Mb
par(fin=c(4.1, 4))
plot(1, 1, xlim=c((0-LZ/2), (0+LZ/2)), ylim=c(2, 0), type='n', xlab='', ylab='')
#for(i in 1:nrow(femlim)){
#	segments(femlim$pos.strand[i]/1000000-LW/2, 1.5, femlim$pos.strand[i]/1000000-LW/2, 1.52, lwd=1, col='cornflowerblue')
#}
segments(0-LW/2, 1.5, 0+LW/2, 1.5, col='cornflowerblue')
segments(0-LZ/2, 0.5, 0+LZ/2, 0.5, col=gray(0.6))
for(i in 1:(nrow(dat))){
	segments(dat[i, 1]/1000000-LW/2, 1.5, dat[i, 3]/1000000-LZ/2, 0.5, col='black')
}
# rank correlation of W-position against Z-position:
cor(dat$que, dat$pos, method='spearman') # spearman is 0.886, pearson (less meaningful given structural evolution) is still 0.489
# considering just the W snippets mapping to the terminal 3 Mb on the Z:
sdat<-dat[which(dat$pos>max(dat$pos-2000000)),]
cor(sdat$que, sdat$pos, method='spearman') # spearman is 0.898, pearson (less meaningful given structural evolution) is 0.801
# how many W snippets align to Z periphery?
per<-1 ### define the length of the chr periphery, in Mb
length(which((dat$pos>=(LZ-per)*1000000) | (dat$pos<=per*1000000)))/nrow(dat) # -> 0.8056478
# 82.6 % of the W snippets (n=121) map to the periphery (=1 Mb on both chr ends); 94.2 % when defining per<-1.5 Mb
length(which(dat$pos>12000000))/nrow(dat) # 90% of the W matches are beyond 12 Mb on the Z
# zoom into region of suggested homology, toward the right chr tip
sdat<-dat[which(dat$pos>12000000),]
#sdat<-dat[which(dat$pos>12240000 & dat$pos<12320000),] # more fine-scale zoom, region 1
#sdat<-dat[which(dat$pos>12720000 & dat$pos<12820000),] # more fine-scale zoom, region 2
#sdat<-dat[which(dat$pos>12240000 & dat$pos<12820000),] # more fine-scale zoom, region 1&2
#sdat<-dat[which(dat$pos>12008000 & dat$pos<12109000),] # more fine-scale zoom, the scattered dots near 12 Mb
#sdat<-dat[which(dat$pos>12291000 & dat$pos<12318290),] # more fine-scale zoom, region 1 (around 1.57 Mb on Z) for R1
sdat<-dat[which(dat$pos>12700000 &  dat$pos<12840000),] # more fine-scale zoom, region 2 (around 2.2 Mb on Z) for R1
#sdat<-dat[which(dat$pos>12291000 & dat$pos<12830000),] # more fine-scale zoom, region 1 plus 2 together
hist(sdat$pos, breaks=1000, xlab='chrZ')
dim(sdat)
plot(1, 1, xlim=c((0-LZ/2), (0+LZ/2)), ylim=c(2, 0), type='n', xlab='', ylab='')
segments(0-LW/2, 1.5, 0+LW/2, 1.5)
segments(0-LZ/2, 0.5, 0+LZ/2, 0.5)
for(i in 1:(nrow(dat))){
	segments(sdat[i, 1]/1000000-LW/2, 1.5, sdat[i, 3]/1000000-LZ/2, 0.5, col='red')
}
#max(sdat$pos)-min(sdat$pos) # source segment not well delimited in this case
#max(sdat$que)-min(sdat$que) # target segment not well delimited in this case
#par(mai=c(1, 1, 0, 0), fin=c(4, 4)) #with that, the ratio is ok, but for some reason it does not save properly
#plot(sdat$que/1000000, sdat$pos/1000000, xlab='chrW (Mb)', ylab='chrZ (Mb)', las=1)
	# chrZ
max(sdat$pos)-min(sdat$pos) # on Z
max(sdat$que)-min(sdat$que) # on W
# region 1
setwd('C:/Users/daniel/Dropbox/pieris/chromosomePaper/SI')
pdf('non-masked_Wtag_toZ_region1.pdf') # exporting as pdf and opening in Illustrator works only on laptop; on desktop the dots are screwed up
par(fin=c(6, 3)) # via eps: c(6, 2)
plot(sdat$que/1000000, sdat$pos/1000000, ylim=c((min(sdat$pos)-500)/1000000, (max(sdat$pos)+500)/1000000), xlab='chrW (Mb)', ylab='chrZ (Mb)', las=1, pch=16, cex=0.8) # region 1,
dev.off()
# region 2
setwd('C:/Users/daniel/Dropbox/pieris/chromosomePaper/SI')
pdf('non-masked_Wtag_toZ_region2.pdf')
par(fin=c(6, 4.6)) # via eps: c(6, 3.6)
plot(sdat$que/1000000, sdat$pos/1000000, ylim=c((min(sdat$pos)-1000)/1000000, (max(sdat$pos)+1000)/1000000), xlab='chrW (Mb)', ylab='chrZ (Mb)', las=1, pch=16, cex=0.8) # region 1,
dev.off()
#region 1 & 2 together
#par(fin=c(6, 4.8)) # this gives W and Z axes to same scale, for region 1 plus 2 together
#plot(sdat$que/1000000, sdat$pos/1000000, xlab='chrW (Mb)', ylab='chrZ (Mb)', las=1, pch=16, cex=0.8) # region 1 plus 2 together
	# chr 4, translocated and copy-expanded region
sdat<-dat[which(dat$pos>2060000 & dat$pos<2120000),] # more fine-scale zoom, focal region
#setwd('C:/Users/daniel/Dropbox/pieris/chromosomePaper/graphs')
#pdf('non-masked_Wtag_to4_region.pdf')
par(fin=c(6, 3.07)) # this yields similar bp-spacing on Y and Y
plot(sdat$que/1000000, sdat$pos/1000000, ylim=c((min(sdat$pos)-1000)/1000000, (max(sdat$pos)+1000)/1000000), xlab='chrW (Mb)', ylab='chr4 (Mb)', las=1, pch=16, cex=0.6) # focal region
#dev.off()


#mannii (mannii W snippets aligned to mannii male genome - hence no W), against chr4 (chromosome with most snippets hits, 523):
library(Rsamtools)
rm(list=ls())
#femlim<-read.table('C:\\Users\\daniel\\Dropbox\\pieris\\chromosomePaper\\SI\\mannii.f.specific.W.txt', stringsAsFactors=F, h=T) #the positions of the female-limited RAD loci
setwd('C:\\Users\\daniel\\Dropbox\\pieris\\chromosomePaper\\fastq.bams')
param<-ScanBamParam(flag=scanBamFlag(isUnmappedQuery=FALSE), what=c("qname", "rname", "pos", "seq", "strand"), reverseComplement=TRUE)
#infile<-'mannii.Wsnippets.to.mannii.male.bam'
infile<-'mannii.300bpWsnippets.to.mannii.male.bam'
f<-scanBam(infile, param=param)[[1]]
que<-f$qname #the chrPos of the query, unedited
fu<-function(x){unlist(strsplit(x, split='_'))[3]}
que<-as.integer(sapply(que, FUN=fu)) # original position on the W (as given in the fastq ID)
chr<-as.character(f$rname) # alignment chromosome
pos<-f$pos # normal 5' alignment position
dat<-data.frame(que)
dat<-cbind(dat, chr, pos)
dat<-dat[which(dat$chr=='chr4'), ]
dim(dat)  #n=523
plot(dat$que/1000000, dat$pos/1000000, xlab='chrW (Mb)', ylab='chr4 (Mb)', las=1)
hist(dat$pos, breaks=1000, xlab='chr4')
LW<-2639529/1000000 # chrW length in Mb
L4<-12768226/1000000 # chr4 length in Mb
plot(1, 1, xlim=c((0-L4/2), (0+L4/2)), ylim=c(2, 0), type='n', xlab='', ylab='')
#for(i in 1:nrow(femlim)){
#	segments(femlim$pos.strand[i]/1000000-LW/2, 1.5, femlim$pos.strand[i]/1000000-LW/2, 1.52, lwd=1, col='cornflowerblue')
#}
segments(0-LW/2, 1.5, 0+LW/2, 1.5)
segments(0-L4/2, 0.5, 0+L4/2, 0.5)
for(i in 1:(nrow(dat))){
	segments(dat[i, 1]/1000000-LW/2, 1.5, dat[i, 3]/1000000-L4/2, 0.5, col='red')
}
# rank correlation of W-position against ch4-position (all positions, not subsetted):
cor(dat$que, dat$pos, method='spearman') # spearman is -0.357, pearson (less meaningful given structural evolution) is  -0.149
# how many W snippets align to chr4 periphery?
per<-1 ### define the length of the chr periphery, in Mb
length(which((dat$pos>=(L4-per)*1000000) | (dat$pos<=per*1000000)))/nrow(dat) # -> 0.099
# only 9.94 % of the W snippets map to the periphery (=1 Mb on both chr ends); 10.51 % when defining per<-1.5 Mb
sdat<-dat[which((dat$pos>2000000) & (dat$pos<2200000)),]
hist(dat$pos, breaks=1000, xlim=c(1500000, 2500000), xlab='chr4')
dim(sdat) #n=434; this is 0.8298279 of all snippets mapping to chr4
plot(1, 1, xlim=c((0-L4/2), (0+L4/2)), ylim=c(2, 0), type='n', xlab='', ylab='')
segments(0-LW/2, 1.5, 0+LW/2, 1.5)
segments(0-L4/2, 0.5, 0+L4/2, 0.5)
for(i in 1:(nrow(dat))){
	segments(sdat[i, 1]/1000000-LW/2, 1.5, sdat[i, 3]/1000000-L4/2, 0.5, col='red')
}
max(sdat$pos)-min(sdat$pos) # the 'source' segment on chr4 is 81.554 kb long
max(sdat$que)-min(sdat$que) # the homologous segment on chrW is 266.5 kb long
#par(fin=c(8.3, 4)) #with that, the ratio is ok, but for some reason it does not save properly
plot(sdat$que, sdat$pos, xlab='chrW', ylab='chr4', las=1)

# mannii positional correlations for all chromosomes showing >=100 alignments (chrs4 [523 alignments], 24 [136], 13 [176], 2 [140], Z [121]; the next best is chr16 with 87 alignments):
# with 300 bp, there are 
library(Rsamtools)
rm(list=ls())
setwd('C:\\Users\\daniel\\Dropbox\\pieris\\chromosomePaper\\fastq.bams')
param<-ScanBamParam(flag=scanBamFlag(isUnmappedQuery=FALSE), what=c("qname", "rname", "pos", "seq", "strand"), reverseComplement=TRUE)
infile<-'mannii.Wsnippets.to.mannii.male.bam'
#infile<-'mannii.300bpWsnippets.to.mannii.male.bam'
f<-scanBam(infile, param=param)[[1]]
que<-f$qname #the chrPos of the query, unedited
fu<-function(x){unlist(strsplit(x, split='_'))[3]}
que<-as.integer(sapply(que, FUN=fu)) # original position on the W (as given in the fastq ID)
chr<-as.character(f$rname) # alignment chromosome
pos<-f$pos # normal 5' alignment position
dat<-data.frame(que)
dat<-cbind(dat, chr, pos)
# chr13, non-masked plots:
sdat<-dat[which(dat$chr=='chr13'), ] ### specify target chromosome
nrow(sdat) # number of alignments for this chromosome
par(fin=c(4,4))
plot(sdat$que, sdat$pos)
sdat<-sdat[which(sdat$pos>10300000 & sdat$pos<10430000),] # more fine-scale zoom into major repeat region, for R1
max(sdat$pos)-min(sdat$pos) # on chr13
max(sdat$que)-min(sdat$que) # on W
par(fin=c(4.6, 4.6))
plot(sdat$que/1000000, sdat$pos/1000000, ylim=c((min(sdat$pos)-1000)/1000000, (max(sdat$pos)+1000)/1000000), xlab='chrW (Mb)', ylab='chr13 (Mb)', las=1, pch=16, cex=0.8)
#setwd('C:/Users/daniel/Dropbox/pieris/chromosomePaper/SI')
#pdf('non-masked_Wtag_to13_region.pdf')
#par(fin=c(6, 3)) # via eps: c(6, 2)
#plot(sdat$que/1000000, sdat$pos/1000000, ylim=c((min(sdat$pos)-1000)/1000000, (max(sdat$pos)+1000)/1000000), xlab='chrW (Mb)', ylab='chr13 (Mb)', las=1, pch=16, cex=0.8)
#dev.off()
nrow(sdat)
# chr24, non-masked plots:
sdat<-dat[which(dat$chr=='chr24'), ] ### specify target chromosome
nrow(sdat) # number of alignments for this chromosome
par(fin=c(2.5, 4.6))
#plot(sdat$que/1000000, sdat$pos/1000000, ylim=c((min(sdat$pos)-1000)/1000000, (max(sdat$pos)+1000)/1000000), xlab='chrW (Mb)', ylab='chr24 (Mb)', las=1, pch=16, cex=0.8) #X- and Y-ranges not defined
plot(sdat$que/1000000, sdat$pos/1000000, ylim=c(0,  7370422/1000000), xlim=c(0, 2639529/1000000), xlab='chrW (Mb)', ylab='chr24 (Mb)', las=1, pch=16, cex=0.8)
par(fin=c(6,4))
plot(sdat$que, sdat$pos)
sdat<-sdat[which(sdat$pos>3000000 & sdat$pos<7000000),] # more fine-scale zoom into major repeat regions, for R1
max(sdat$pos)-min(sdat$pos) # on chr24
max(sdat$que)-min(sdat$que) # on W
par(fin=c(4.6, 4.6))
plot(sdat$que/1000000, sdat$pos/1000000, ylim=c((min(sdat$pos)-1000)/1000000, (max(sdat$pos)+1000)/1000000), xlab='chrW (Mb)', ylab='chr24 (Mb)', las=1, pch=16, cex=0.8)
setwd('C:/Users/daniel/Dropbox/pieris/chromosomePaper/SI')
pdf('non-masked_Wtag_to24.pdf')
par(fin=c(2.5, 5.7)) # via eps: c(6, 2)
#plot(sdat$que/1000000, sdat$pos/1000000, ylim=c((min(sdat$pos)-1000)/1000000, (max(sdat$pos)+1000)/1000000), xlab='chrW (Mb)', ylab='chr24 (Mb)', las=1, pch=16, cex=0.8)
plot(sdat$que/1000000, sdat$pos/1000000, xlim=c((7001-1000)/1000000, (2606501+1000)/1000000), ylim=c((63243-1000)/1000000, (7280782+1000)/1000000), xlab='chrW (Mb)', ylab='chr24 (Mb)', las=1, pch=16, cex=0.8)
dev.off()
nrow(sdat)
#
cor(sdat$que, sdat$pos, method='spearman'); cor(sdat$que, sdat$pos, method='pearson')
# results saved to specimens&results.xlsx
	#plot as barplot:
rm(list=ls())
a<-c(0.89, 0.36, 0.15, 0.12, 0.08) #these are the values saved in the xlsx file
b<-c('Z', '4', '13', '24', '2')
par(fin=c(4, 3))
plot(1, 0.5, xlim=c(0.5, 5.5), ylim=c(0, 1), type='n', las=1, xlab=NA, ylab=NA, xaxs='i', yaxs='i', bty='n') #xaxp=c(1, 3, 2), 
rect(0.6, 0, 1.4, a[1], col=gray(0.4), border=NA)
rect(1.6, 0, 2.4, a[2], col=gray(0.75), border=NA)
rect(2.6, 0, 3.4, a[3], col=gray(0.75), border=NA)
rect(3.6, 0, 4.4, a[4], col=gray(0.75), border=NA)
rect(4.6, 0, 5.4, a[5], col=gray(0.75), border=NA)
# new, based on the masked W tags:
rm(list=ls())
a<-c(0.998, 0.6561, 0.5417, 0.1728) #these are the values saved in the xlsx file
b<-c('Z', '4', '24', '13')
par(fin=c(2, 3))
plot(1, 0.5, xlim=c(0.5, 4.5), ylim=c(0, 1), type='n', las=1, xlab=NA, ylab=NA, xaxs='i', yaxs='i', bty='n') #xaxp=c(1, 3, 2), 
rect(0.6, 0, 1.4, a[1], col=gray(0.4), border=NA)
rect(1.6, 0, 2.4, a[2], col=gray(0.75), border=NA)
rect(2.6, 0, 3.4, a[3], col=gray(0.75), border=NA)
rect(3.6, 0, 4.4, a[4], col=gray(0.75), border=NA)


# for R1: mannii (mannii W snippets aligned to mannii male genome - hence no W), against chr13 (chromosome with second most snippets hits, 176):
library(Rsamtools)
rm(list=ls())
#femlim<-read.table('C:\\Users\\daniel\\Dropbox\\pieris\\chromosomePaper\\SI\\mannii.f.specific.W.txt', stringsAsFactors=F, h=T) #the positions of the female-limited RAD loci
setwd('C:\\Users\\daniel\\Dropbox\\pieris\\chromosomePaper\\fastq.bams')
param<-ScanBamParam(flag=scanBamFlag(isUnmappedQuery=FALSE), what=c("qname", "rname", "pos", "seq", "strand"), reverseComplement=TRUE)
infile<-'mannii.Wsnippets.to.mannii.male.bam'
f<-scanBam(infile, param=param)[[1]]
que<-f$qname #the chrPos of the query, unedited
fu<-function(x){unlist(strsplit(x, split='_'))[3]}
que<-as.integer(sapply(que, FUN=fu)) # original position on the W (as given in the fastq ID)
chr<-as.character(f$rname) # alignment chromosome
pos<-f$pos # normal 5' alignment position
dat<-data.frame(que)
dat<-cbind(dat, chr, pos)
dat<-dat[which(dat$chr=='chr13'), ] ### chrs4 [523 alignments], 24 [136], 13 [176], 2 [140], Z [121]
dim(dat)
plot(dat$que/1000000, dat$pos/1000000, xlab='chrW (Mb)', ylab='chr13 (Mb)', las=1)
LW<-2639529/1000000 # chrW length in Mb
L4<-11628137/1000000 # chr13 length in Mb (I kept 'L4' for convenience)
plot(1, 1, xlim=c((0-L4/2), (0+L4/2)), ylim=c(2, 0), type='n', xlab='', ylab='')
#for(i in 1:nrow(femlim)){
#	segments(femlim$pos.strand[i]/1000000-LW/2, 1.5, femlim$pos.strand[i]/1000000-LW/2, 1.52, lwd=1, col='cornflowerblue')
#}
segments(0-LW/2, 1.5, 0+LW/2, 1.5)
segments(0-L4/2, 0.5, 0+L4/2, 0.5)
for(i in 1:(nrow(dat))){
	segments(dat[i, 1]/1000000-LW/2, 1.5, dat[i, 3]/1000000-L4/2, 0.5, col='red')
}
# rank correlation of W-position against ch13-position (all positions, not subsetted):
# how many W snippets align to chr13 periphery?
per<-1 ### define the length of the chr periphery, in Mb
length(which((dat$pos>=(L4-per)*1000000) | (dat$pos<=per*1000000)))/nrow(dat) # -> 0.034
# only 3.4 % of the W snippets map to the periphery (=1 Mb on both chr ends); 79.5 % when defining per<-1.5 Mb
#sdat<-dat[which((dat$pos>10200000) & (dat$pos<11)),]
sdat<-dat[which(dat$pos>10300000 & dat$pos<10440000),]
hist(dat$pos, breaks=1000, xlab='chr13')
dim(sdat); nrow(sdat)/nrow(dat) #n=126; this spot harbours 0.72 of all snippets mapping to chr13
plot(1, 1, xlim=c((0-L4/2), (0+L4/2)), ylim=c(2, 0), type='n', xlab='', ylab='')
segments(0-LW/2, 1.5, 0+LW/2, 1.5)
segments(0-L4/2, 0.5, 0+L4/2, 0.5)
for(i in 1:(nrow(dat))){
	segments(sdat[i, 1]/1000000-LW/2, 1.5, sdat[i, 3]/1000000-L4/2, 0.5, col='red')
}
#max(sdat$pos)-min(sdat$pos) # source segment not well delimited in this case
#max(sdat$que)-min(sdat$que) # target segment not well delimited in this case
par(mai=c(1, 1, 0, 0), fin=c(4, 4)) #with that, the ratio is ok, but for some reason it does not save properly
plot(sdat$que/1000000, sdat$pos/1000000, xlab='chrW (Mb)', ylab='chr13 (Mb)', las=1)
# this autosome has also expanded by repeats into the W; excluding these repeats (source: 10.3-10.44 Mb on chr13):
cleandat<-dat[-which(dat$pos>10300000 & dat$pos<10440000),]
plot(cleandat$que/1000000, cleandat$pos/1000000, xlab='chrW (Mb)', ylab='chr13 (Mb)', las=1)
nrow(cleandat)/L4 # the alignment density now drops to 4.3
#

# for R1: mannii (mannii W snippets aligned to mannii male genome - hence no W), against chr2 (chromosome with third most snippets hits, 140):
library(Rsamtools)
rm(list=ls())
#femlim<-read.table('C:\\Users\\daniel\\Dropbox\\pieris\\chromosomePaper\\SI\\mannii.f.specific.W.txt', stringsAsFactors=F, h=T) #the positions of the female-limited RAD loci
setwd('C:\\Users\\daniel\\Dropbox\\pieris\\chromosomePaper\\fastq.bams')
param<-ScanBamParam(flag=scanBamFlag(isUnmappedQuery=FALSE), what=c("qname", "rname", "pos", "seq", "strand"), reverseComplement=TRUE)
infile<-'mannii.Wsnippets.to.mannii.male.bam'
f<-scanBam(infile, param=param)[[1]]
que<-f$qname #the chrPos of the query, unedited
fu<-function(x){unlist(strsplit(x, split='_'))[3]}
que<-as.integer(sapply(que, FUN=fu)) # original position on the W (as given in the fastq ID)
chr<-as.character(f$rname) # alignment chromosome
pos<-f$pos # normal 5' alignment position
dat<-data.frame(que)
dat<-cbind(dat, chr, pos)
dat<-dat[which(dat$chr=='chr2'), ] ### chrs4 [523 alignments], 24 [136], 13 [176], 2 [140], Z [121]
dim(dat)
plot(dat$que/1000000, dat$pos/1000000, xlab='chrW (Mb)', ylab='chr2 (Mb)', las=1)
LW<-2639529/1000000 # chrW length in Mb
L4<-13263370/1000000 # chr2 length in Mb (I kept 'L4' for convenience)
plot(1, 1, xlim=c((0-L4/2), (0+L4/2)), ylim=c(2, 0), type='n', xlab='', ylab='')
#for(i in 1:nrow(femlim)){
#	segments(femlim$pos.strand[i]/1000000-LW/2, 1.5, femlim$pos.strand[i]/1000000-LW/2, 1.52, lwd=1, col='cornflowerblue')
#}
segments(0-LW/2, 1.5, 0+LW/2, 1.5)
segments(0-L4/2, 0.5, 0+L4/2, 0.5)
for(i in 1:(nrow(dat))){
	segments(dat[i, 1]/1000000-LW/2, 1.5, dat[i, 3]/1000000-L4/2, 0.5, col='red')
}
# rank correlation of W-position against ch2-position (all positions, not subsetted):
# how many W snippets align to chr2 periphery?
per<-1 ### define the length of the chr periphery, in Mb
length(which((dat$pos>=(L4-per)*1000000) | (dat$pos<=per*1000000)))/nrow(dat) # -> 0.557
# 55.7 % of the W snippets map to the periphery (=1 Mb on both chr ends); 61.4 % when defining per<-1.5 Mb
#sdat<-dat[which(dat$pos>11000000),]
sdat<-dat[which(dat$pos>12000000 & dat$pos<13000000),]
hist(dat$pos, breaks=1000, xlab='chr2')
dim(sdat); nrow(sdat)/nrow(dat) #n=84; this spot harbours 0.6 of all snippets mapping to chr2
plot(1, 1, xlim=c((0-L4/2), (0+L4/2)), ylim=c(2, 0), type='n', xlab='', ylab='')
segments(0-LW/2, 1.5, 0+LW/2, 1.5)
segments(0-L4/2, 0.5, 0+L4/2, 0.5)
for(i in 1:(nrow(dat))){
	segments(sdat[i, 1]/1000000-LW/2, 1.5, sdat[i, 3]/1000000-L4/2, 0.5, col='red')
}
#max(sdat$pos)-min(sdat$pos) # the 'source' segment on chr4 is 81.554 kb long
#max(sdat$que)-min(sdat$que) # the homologous segment on chrW is 266.5 kb long
par(mai=c(1, 1, 0, 0), fin=c(4, 4)) #with that, the ratio is ok, but for some reason it does not save properly
plot(sdat$que/1000000, sdat$pos/1000000, xlab='chrW (Mb)', ylab='chr2 (Mb)', las=1)
# this autosome (chr2) has also expanded by repeats into the W, but domains are less striking than for chr4
#

# for R1: mannii (mannii W snippets aligned to mannii male genome - hence no W), against chr24 (chromosome with fourth most snippets hits, 136):
library(Rsamtools)
rm(list=ls())
#femlim<-read.table('C:\\Users\\daniel\\Dropbox\\pieris\\chromosomePaper\\SI\\mannii.f.specific.W.txt', stringsAsFactors=F, h=T) #the positions of the female-limited RAD loci
setwd('C:\\Users\\daniel\\Dropbox\\pieris\\chromosomePaper\\fastq.bams')
param<-ScanBamParam(flag=scanBamFlag(isUnmappedQuery=FALSE), what=c("qname", "rname", "pos", "seq", "strand"), reverseComplement=TRUE)
infile<-'mannii.Wsnippets.to.mannii.male.bam'
f<-scanBam(infile, param=param)[[1]]
que<-f$qname #the chrPos of the query, unedited
fu<-function(x){unlist(strsplit(x, split='_'))[3]}
que<-as.integer(sapply(que, FUN=fu)) # original position on the W (as given in the fastq ID)
chr<-as.character(f$rname) # alignment chromosome
pos<-f$pos # normal 5' alignment position
dat<-data.frame(que)
dat<-cbind(dat, chr, pos)
dat<-dat[which(dat$chr=='chr24'), ] ### chrs4 [523 alignments], 24 [136], 13 [176], 2 [140], Z [121]
dim(dat)
plot(dat$que/1000000, dat$pos/1000000, xlab='chrW (Mb)', ylab='chr24 (Mb)', las=1)
hist(dat$pos, breaks=1000, xlab='chr24')
LW<-2639529/1000000 # chrW length in Mb
L4<-7370422/1000000 # chr13 length in Mb (I kept 'L4' for convenience)
plot(1, 1, xlim=c((0-L4/2), (0+L4/2)), ylim=c(2, 0), type='n', xlab='', ylab='')
#for(i in 1:nrow(femlim)){
#	segments(femlim$pos.strand[i]/1000000-LW/2, 1.5, femlim$pos.strand[i]/1000000-LW/2, 1.52, lwd=1, col='cornflowerblue')
#}
segments(0-LW/2, 1.5, 0+LW/2, 1.5)
segments(0-L4/2, 0.5, 0+L4/2, 0.5)
for(i in 1:(nrow(dat))){
	segments(dat[i, 1]/1000000-LW/2, 1.5, dat[i, 3]/1000000-L4/2, 0.5, col='red')
}
# rank correlation of W-position against ch13-position (all positions, not subsetted):
# how many W snippets align to chr13 periphery?
per<-1 ### define the length of the chr periphery, in Mb
length(which((dat$pos>=(L4-per)*1000000) | (dat$pos<=per*1000000)))/nrow(dat) # -> 0.456
# 46% of the W snippets map to the periphery (=1 Mb on both chr ends); 59.6 % when defining per<-1.5 Mb
#sdat<-dat[which((dat$pos>3300000) & (dat$pos<3650000)),]
#sdat<-dat[which((dat$pos>3580000) & (dat$pos<3620000)),] #closer
sdat<-dat[which((dat$pos>6000000) & (dat$pos<8000000)),]
hist(sdat$pos, breaks=1000, xlab='chr24')
#dim(sdat); nrow(sdat)/nrow(dat) #several minor spots of repeat expansion; this quantity is not fully meaningful
plot(1, 1, xlim=c((0-L4/2), (0+L4/2)), ylim=c(2, 0), type='n', xlab='', ylab='')
segments(0-LW/2, 1.5, 0+LW/2, 1.5)
segments(0-L4/2, 0.5, 0+L4/2, 0.5)
for(i in 1:(nrow(dat))){
	segments(sdat[i, 1]/1000000-LW/2, 1.5, sdat[i, 3]/1000000-L4/2, 0.5, col='red')
}
#max(sdat$pos)-min(sdat$pos) # source segment not well delimited in this case
#max(sdat$que)-min(sdat$que) # target segment not well delimited in this case
par(mai=c(1, 1, 0, 0), fin=c(4, 4)) #with that, the ratio is ok, but for some reason it does not save properly
plot(sdat$que/1000000, sdat$pos/1000000, xlab='chrW (Mb)', ylab='chr24 (Mb)', las=1)
# this autosome (chr24) has also expanded by repeats into the W, but domains are less striking than for chr4
#

# for R1: W snippets aligned against female v2_noW, just to confirm that orientation of Z chromosome is similar to read depth analysis (it is, confirmed!)
library(Rsamtools)
rm(list=ls())
setwd('C:\\Users\\daniel\\Dropbox\\pieris\\chromosomePaper\\fastq.bams')
param<-ScanBamParam(flag=scanBamFlag(isUnmappedQuery=FALSE), what=c("qname", "rname", "pos", "seq", "strand"), reverseComplement=TRUE)
infile<-'mannii.Wsnippets.to.mannii.female.noW.bam'
f<-scanBam(infile, param=param)[[1]]
que<-f$qname #the chrPos of the query, unedited
fu<-function(x){unlist(strsplit(x, split='_'))[3]}
que<-as.integer(sapply(que, FUN=fu)) # original position on the W (as given in the fastq ID)
chr<-as.character(f$rname) # alignment chromosome
pos<-f$pos # normal 5' alignment position
dat<-data.frame(que)
dat<-cbind(dat, chr, pos)
dat<-dat[which(dat$chr=='chrZ'), ]
#dim(dat[which(dat$chr=='chr13'), ])
dim(dat) #n=133 alignments
LW<-2639529/1000000 # chrW length in Mb
LZ<-13155917/1000000 # chrZ length in Mb
par(fin=c(8, 4))
plot(1, 1, xlim=c((0-LZ/2), (0+LZ/2)), ylim=c(2, 0), type='n', xlab='', ylab='')
#for(i in 1:nrow(femlim)){
#	segments(femlim$pos.strand[i]/1000000-LW/2, 1.5, femlim$pos.strand[i]/1000000-LW/2, 1.52, lwd=1, col='cornflowerblue')
#}
segments(0-LW/2, 1.5, 0+LW/2, 1.5, col='cornflowerblue')
segments(0-LZ/2, 0.5, 0+LZ/2, 0.5, col=gray(0.6))
for(i in 1:(nrow(dat))){
	segments(dat[i, 1]/1000000-LW/2, 1.5, dat[i, 3]/1000000-LZ/2, 0.5, col='black')
}
length(which(dat$pos>12080000))/nrow(dat) # when using the female genome (W masked), 81% of the W matches are beyond 12.8 Mb on the (female) Z
#


#rapae (W snippets aligned to rapae genome with W excluded):
library(Rsamtools)
rm(list=ls())
setwd('C:\\Users\\daniel\\Dropbox\\pieris\\chromosomePaper\\fastq.bams')
param<-ScanBamParam(flag=scanBamFlag(isUnmappedQuery=FALSE), what=c("qname", "rname", "pos", "seq", "strand"), reverseComplement=TRUE)
#infile<-'rapae.Wsnippets.to.rapae.noW.bam'
infile<-'rapae.300bpWsnippets.to.rapae.noW.bam'
f<-scanBam(infile, param=param)[[1]]
que<-f$qname #the chrPos of the query, unedited
fu<-function(x){unlist(strsplit(x, split='_'))[3]}
que<-as.integer(sapply(que, FUN=fu)) # original position on the W (as given in the fastq ID)
chr<-as.character(f$rname) # alignment chromosome
pos<-f$pos # normal 5' alignment position
dat<-data.frame(que)
dat<-cbind(dat, chr, pos)
dat<-dat[which(dat$chr=='chrZ'), ] #602 unique alignments on the Z
dim(dat)  #n=602
plot(dat$que/1000000, dat$pos/1000000, xlab='chrW (Mb)', ylab='chrZ (Mb)', las=1)
hist(dat$pos, breaks=1000, xlab='chr4')
LW<-3176464/1000000 
LZ<-12017442/1000000
par(fin=c(4.1, 4))
plot(1, 1, xlim=c((0-LZ/2), (0+LZ/2)), ylim=c(2, 0), type='n', xlab='', ylab='')
segments(0-LW/2, 1.5, 0+LW/2, 1.5, col='cornflowerblue')
segments(0-LZ/2, 0.5, 0+LZ/2, 0.5, col=gray(0.6))
for(i in 1:(nrow(dat))){
	segments(dat[i, 1]/1000000-LW/2, 1.5, dat[i, 3]/1000000-LZ/2, 0.5, col='black')
}
per<-1.5 ### define the length of the chr periphery, in Mb
length(which((dat$pos>=(LZ-per)*1000000) | (dat$pos<=per*1000000)))/nrow(dat) # -> 0.8056478
# 80.6 % of the W snippets (n=602) map to the peripheral 1 Mb, both chr ends together; 81.1% when defining per<-1.5 Mb
# zoom into target regions of suggested homology
sdat<-dat[which(dat$pos>10000000),]
#sdat<-dat[which(dat$pos>11000000 & dat$pos<11200000),] # more fine-scale zoom
#sdat<-dat[which(dat$pos>500000 & dat$pos<1500000),] # more fine-scale zoom
hist(sdat$pos, breaks=1000, xlab='chrZ')
dim(sdat)
plot(1, 1, xlim=c((0-LZ/2), (0+LZ/2)), ylim=c(2, 0), type='n', xlab='', ylab='')
segments(0-LW/2, 1.5, 0+LW/2, 1.5)
segments(0-LZ/2, 0.5, 0+LZ/2, 0.5)
for(i in 1:(nrow(dat))){
	segments(sdat[i, 1]/1000000-LW/2, 1.5, sdat[i, 3]/1000000-LZ/2, 0.5, col='red')
}
#max(sdat$pos)-min(sdat$pos) # source segment not well delimited in this case
#max(sdat$que)-min(sdat$que) # target segment not well delimited in this case
par(mai=c(1, 1, 0, 0), fin=c(4, 4)) #with that, the ratio is ok, but for some reason it does not save properly
plot(sdat$que/1000000, sdat$pos/1000000, xlab='chrW (Mb)', ylab='chrZ (Mb)', las=1)


# rapae positional correlations for all chromosomes showing >=100 alignments (chrsZ, 22, 15; chr24 has 98 alignments, chr20 has 83):
# with 300 bp, I compiled the values for 8 chrs with >150 snippets aligned
library(Rsamtools)
rm(list=ls())
setwd('C:\\Users\\daniel\\Dropbox\\pieris\\chromosomePaper\\fastq.bams')
param<-ScanBamParam(flag=scanBamFlag(isUnmappedQuery=FALSE), what=c("qname", "rname", "pos", "seq", "strand"), reverseComplement=TRUE)
#infile<-'rapae.Wsnippets.to.rapae.noW.bam'
infile<-'rapae.300bpWsnippets.to.rapae.noW.bam'
f<-scanBam(infile, param=param)[[1]]
que<-f$qname #the chrPos of the query, unedited
fu<-function(x){unlist(strsplit(x, split='_'))[3]}
que<-as.integer(sapply(que, FUN=fu)) # original position on the W (as given in the fastq ID)
chr<-as.character(f$rname) # alignment chromosome
table(chr)
pos<-f$pos # normal 5' alignment position
dat<-data.frame(que)
dat<-cbind(dat, chr, pos)
sdat<-dat[which(dat$chr=='chr5'), ] ### specify target chromosome
nrow(sdat) # number of alignments for this chromosome
cor(sdat$que, sdat$pos, method='spearman'); cor(sdat$que, sdat$pos, method='pearson')
# results saved to specimens&results.xlsx
	#plot as barplot:
rm(list=ls())
a<-c(0.53, 0.04, 0.01) #these are the values saved in the xlsx file
b<-c('Z', '15', '22')
par(fin=c(4, 3))
plot(1, 0.5, xlim=c(0.5, 5.5), ylim=c(0, 1), type='n', las=1, xlab=NA, ylab=NA, xaxs='i', yaxs='i', bty='n') #xaxp=c(1, 3, 2), 
rect(0.6, 0, 1.4, a[1], col=gray(0.4), border=NA)
rect(1.6, 0, 2.4, a[2], col=gray(0.75), border=NA)
rect(2.6, 0, 3.4, a[3], col=gray(0.75), border=NA)
rect(3.6, 0, 4.4, 0, col=gray(0.75), border=NA)
rect(4.6, 0, 5.4, 0, col=gray(0.75), border=NA)
# new, based on masked data:
# results saved to specimens&results.xlsx
	#plot as barplot:
rm(list=ls())
a<-c(0.894, 0.3517, 0.2715) #these are the values saved in the xlsx file
b<-c('Z', '22', '15')
par(fin=c(2, 3))
plot(1, 0.5, xlim=c(0.5, 4.5), ylim=c(0, 1), type='n', las=1, xlab=NA, ylab=NA, xaxs='i', yaxs='i', bty='n') #xaxp=c(1, 3, 2), 
rect(0.6, 0, 1.4, a[1], col=gray(0.4), border=NA)
rect(1.6, 0, 2.4, a[2], col=gray(0.75), border=NA)
rect(2.6, 0, 3.4, a[3], col=gray(0.75), border=NA)
rect(3.6, 0, 4.4, 0, col=gray(0.75), border=NA)


# mannii-rapae positional scatterplots for chr1 and chrW. Based on 5279 chromosome snippets
# 11aug2022
#chr1:
library(Rsamtools)
rm(list=ls())
setwd('C:\\Users\\daniel\\Dropbox\\pieris\\chromosomePaper\\fastq.bams')
param<-ScanBamParam(flag=scanBamFlag(isUnmappedQuery=FALSE), what=c("qname", "rname", "pos", "seq", "strand"), reverseComplement=TRUE)
infile<-'mannii.chr1snippets5279.to.rapae.bam'
f<-scanBam(infile, param=param)[[1]]
que<-f$qname #the chrPos of the query, unedited
fu<-function(x){unlist(strsplit(x, split='_'))[3]}
que<-as.integer(sapply(que, FUN=fu)) # original position on the W (as given in the fastq ID)
chr<-as.character(f$rname) # alignment chromosome
pos<-f$pos # normal 5' alignment position
dat<-data.frame(que)
dat<-cbind(dat, chr, pos)
dat<-dat[which(dat$chr=='chr1'), ] ### specify target chromosome
nrow(dat) # number of alignments for this chromosome
cor(dat$que, dat$pos, method='spearman'); cor(dat$que, dat$pos, method='pearson') # positional correlation
dat<-dat[sample(nrow(dat), 226),] # I subsample to 226, the sample size of chrW (total n would be 2562 snippets)
dat[,1]<-dat[,1]/1000000; dat[,3]<-dat[,3]/1000000
par(fin=c(4, 4.61))
plot(dat[,1], dat[,3], xlim=c(0, max(dat[,1])), ylim=c(0, max(dat[,3])), las=1, xlab='P. mannii Chr1 (Mb)', ylab='P. rapae Chr1 (Mb)', xaxs='r', yaxs='r')
#
#chrW:
library(Rsamtools)
rm(list=ls())
setwd('C:\\Users\\daniel\\Dropbox\\pieris\\chromosomePaper\\fastq.bams')
param<-ScanBamParam(flag=scanBamFlag(isUnmappedQuery=FALSE), what=c("qname", "rname", "pos", "seq", "strand"), reverseComplement=TRUE)
infile<-'mannii.Wsnippets.to.rapae.female.bam' # unmasked 
f<-scanBam(infile, param=param)[[1]]
que<-f$qname #the chrPos of the query, unedited
fu<-function(x){unlist(strsplit(x, split='_'))[3]}
que<-as.integer(sapply(que, FUN=fu)) # original position on the W (as given in the fastq ID)
chr<-as.character(f$rname) # alignment chromosome
pos<-f$pos # normal 5' alignment position
dat<-data.frame(que)
dat<-cbind(dat, chr, pos)
dat<-dat[which(dat$chr=='chrW'), ] ### specify target chromosome
nrow(dat) # number of alignments for this chromosome
cor(dat$que, dat$pos, method='spearman'); cor(dat$que, dat$pos, method='pearson') # positional correlation
#dat<-dat[sample(nrow(dat), 200),] # I subsample to 200
dat[,1]<-dat[,1]/1000000; dat[,3]<-dat[,3]/1000000
par(fin=c(4, 4.61))
plot(dat[,1], dat[,3], xlim=c(0, max(dat[,1])), ylim=c(0, max(dat[,3])), las=1, xlab='P. mannii ChrW (Mb)', ylab='P. rapae ChrW (Mb)', xaxs='r', yaxs='r')
	# with masked chrW tags back-aligned to unmasked chrW
library(Rsamtools)
rm(list=ls())
setwd('C:\\Users\\daniel\\Dropbox\\pieris\\chromosomePaper\\fastq.bams')
param<-ScanBamParam(flag=scanBamFlag(isUnmappedQuery=FALSE), what=c("qname", "rname", "pos", "seq", "strand"), reverseComplement=TRUE)
infile<-'mannii.maskedWsnippets150bp.to.rapae.allChrs.bam' # masked, 150 bp; this is back-aligned to mannii chrW for W positions
f<-scanBam(infile, param=param)[[1]]
que<-f$qname #the chrPos of the query, unedited
fu<-function(x){unlist(strsplit(x, split='_'))[2]}
fu2<-function(x){unlist(strsplit(x, split='_'))[3]}
chr<-as.character(sapply(que, FUN=fu)) # target chromosome (as given in the fastq ID of the re-mapped matches)
pos<-as.integer(sapply(que, FUN=fu2)) # mapping position on the target chromosome (as given in the fastq ID of the re-mapped matches)
wpos<-f$pos # normal 5' alignment position
dat<-data.frame(chr)
dat<-cbind(dat, pos, wpos)
dat<-dat[which(dat$chr=='chrW'), ] ### specify target rapae chromosome
nrow(dat) # number of alignments for this chromosome
cor(dat$wpos, dat$pos, method='spearman'); cor(dat$wpos, dat$pos, method='pearson') # positional correlation
#dat<-dat[sample(nrow(dat), 200),] # subsampling to 200
#dat[,2]<-3176464-dat[,2] # reverse the sense of the rapae positions
dat[,2]<-dat[,2]/1000000; dat[,3]<-dat[,3]/1000000
par(fin=c(4, 4.61))
plot(dat[,2], dat[,3], xlim=c(0, 2639529/1000000), ylim=c(0, 3176464/1000000), las=1, xlab='P. mannii ChrW (Mb)', ylab='P. rapae ChrW (Mb)', xaxs='r', yaxs='r')
### O


### P - plot chrW snippets of mannii and rapae against various genomes by taking chromosome length into account (i.e., alignment density in hits/Mb)
# 5aug2022 / 22dec2022 / 10jan2023

#mannii alignment against mannii and rapae:
library(Rsamtools)
rm(list=ls())
le<-read.table('C:\\Users\\daniel\\Dropbox\\pieris\\chromosomePaper\\d_chrLengths.txt', stringsAsFactors=F, h=T) ### A,B
chrs<-paste('chr', le$chr, sep='')
setwd('C:\\Users\\daniel\\Dropbox\\pieris\\chromosomePaper\\fastq.bams')
param<-ScanBamParam(flag=scanBamFlag(isUnmappedQuery=FALSE), what=c("qname", "rname", "pos", "seq", "strand"), reverseComplement=TRUE)
#infile<-'mannii.Wsnippets.to.mannii.male.bam' ### A
#infile<-'mannii.Wsnippets.to.rapae.female.bam' ### B
#infile<-'mannii.300bpWsnippets.to.mannii.male.bam' ### A 300 bp
#infile<-'mannii.300bpWsnippets.to.rapae.female.bam' ### B 300 bp
#infile<-'mannii.maskedWsnippets150bp.to.mannii.male.bam' ### masked A 150 bp
#infile<-'mannii.maskedWsnippets150bp.to.rapae.female.bam' ### masked B 150 bp
#infile<-'mannii.maskedWsnippets300bp.to.mannii.male.bam' ### masked A 300 bp
#infile<-'mannii.maskedWsnippets300bp.to.rapae.female.bam' ### masked B 300 bp
#infile<-'mannii.maskedWsnippets150bp.to.rapae.female_t300.bam' ### masked B 150 bp t300 mismatch for robustness check
#infile<-'mannii.maskedWsnippets150bp.to.rapae.female_t1200.bam' ### masked B 150 bp t1200 mismatch for robustness check

f<-scanBam(infile, param=param)[[1]]
que<-f$qname #the chrPos of the query, unedited
fu<-function(x){unlist(strsplit(x, split='_'))[3]}
que<-as.integer(sapply(que, FUN=fu)) # original position on the W (as given in the fastq ID)
chr<-as.character(f$rname) # alignment chromosome
#barplot(sort(table(chr), decreasing=T))
#length(chr)
#sort(table(chr)) # with masked 150bp aligned to mannii male (1811 snippets uniquely aligned), 4% [78] align to chrMT, 260 to chrZ
pos<-f$pos # normal 5' alignment position
tchr<-'chrZ' ### choose target chromosome
# check proportion of matches for chromosome sectors (periphery check):
tpos<-pos[which(chr==tchr)]
peri<-1 ### periphery on each side in Mb
length(which((tpos<peri*1000000) | (tpos>(le[which(le$chr=='Z'), 'manniiM']-peri*1000000))))/length(tpos) # masked W tags: 0.9577; -> 96% of the manniiW-manniiZ snippet matches are within the two-sided 1 Mb-periphery (i.e., 2 Mb, 15.3%) of the chrZ
# write the sequences of the 150 bp snippets mapping to chrW in rapae to fasta, to allow checking if these fall into known repetitive elements:
seqs<-f$seq[which(chr==tchr)] ### or chrZ
headers<-f$qname[which(chr==tchr)] ### or chrZ
fa<-NULL
for(i in 1:length(seqs)){
	fa<-c(fa, paste('>', headers[i], sep=''))
	fa<-c(fa, as.character(seqs[i]))
}
#setwd('C:\\Users\\daniel\\Desktop\\temp')
#write.table(fa, 'mannii.maskedWtags150bp.mannii.male.chrZ.fa', quote=F, row.names=F, col.names=F)
#write.table(fa, 'mannii.maskedWtags150bp.rapae.female.chrW.fa', quote=F, row.names=F, col.names=F)
#write.table(fa, 'mannii.maskedWtags150bp.mannii.male.chrMt.fa', quote=F, row.names=F, col.names=F)
#
u<-unique(chr)
if(length(which(u=='chrMt'))==1){u<-u[-which(u=='chrMt')]}
dens<-NULL
chrom<-NULL
for(i in 1:length(u)){
	#dens<-c(dens, length(which(chr==u[i]))/((le[which(chrs==u[i]), 'manniiM'])/1000000)) ### A alignment density is hits/Mb
	dens<-c(dens, length(which(chr==u[i]))/((le[which(chrs==u[i]), 'rapae'])/1000000)) ### B
	chrom<-c(chrom, u[i])
}
d<-data.frame(chrom)
d<-cbind(d, dens)
d<-d[order(dens, decreasing=T),]
#plot:
par(fin=c(6, 3.4))
#plot(1,1, type='n', xlim=c(0.1, 26.5), ylim=c(0, 42), xaxt='n', xaxs='i', yaxs='i', xlab=NA, ylab=NA, bty='n', las=1) ### A
#plot(1,1, type='n', xlim=c(0.1, 26.5), ylim=c(0, 75), xaxt='n', xaxs='i', yaxs='i', xlab=NA, ylab=NA, bty='n', las=1) ### A 300 bp
#plot(1,1, type='n', xlim=c(0.1, 26.5), ylim=c(0, 24), xaxt='n', xaxs='i', yaxs='i', xlab=NA, ylab=NA, bty='n', las=1) ### A masked 150 bp
#plot(1,1, type='n', xlim=c(0.1, 26.5), ylim=c(0, 10.5), xaxt='n', xaxs='i', yaxs='i', xlab=NA, ylab=NA, bty='n', las=1) ### A masked 300 bp
#plot(1,1, type='n', xlim=c(0.1, 26.5), ylim=c(0, 73), xaxt='n', xaxs='i', yaxs='i', xlab=NA, ylab=NA, bty='n', las=1) ### B
#plot(1,1, type='n', xlim=c(0.1, 26.5), ylim=c(0, 170), xaxt='n', xaxs='i', yaxs='i', xlab=NA, ylab=NA, bty='n', las=1) ### B 300 bp
#plot(1,1, type='n', xlim=c(0.1, 26.5), ylim=c(0, 108), xaxt='n', xaxs='i', yaxs='i', xlab=NA, ylab=NA, bty='n', las=1) ### B masked 150 bp
#plot(1,1, type='n', xlim=c(0.1, 26.5), ylim=c(0, 53), xaxt='n', xaxs='i', yaxs='i', xlab=NA, ylab=NA, bty='n', las=1) ### B masked 300 bp
wd<-0.4 ### 2*wd= width of bars
for(i in 1:nrow(d)){
	col<-gray(0.8)
	if(d$chrom[i]=='chrZ'){col<-gray(0.4)}
	if(d$chrom[i]=='chrW'){col<-'cornflowerblue'}
	rect(i-wd, 0, i+wd, d$dens[i], col=col)
	text(i, 10, d$chrom[i], pos=1, cex=0.3) ###
	#text(i, 3, d$chrom[i], pos=1, cex=0.3) ### A masked 150 bp
	#text(i, 20, d$chrom[i], pos=1, cex=0.3) ### B 300 bp
}

# mannii alignment against Spodoptera:
library(Rsamtools)
rm(list=ls())
le<-read.table('C:\\Users\\daniel\\Dropbox\\pieris\\chromosomePaper\\d_chrLengthSpodopt.txt', stringsAsFactors=F, h=T)
le[which(le$chr=='chr31'),1]<-'chrZ' # chr31 in S. exigua is chrZ (inferred from Wan et al 2019 [Fig. 2a] and Zhang et al. 2019 [Fig. 4b])
chrs<-le$chr
setwd('C:\\Users\\daniel\\Dropbox\\pieris\\chromosomePaper\\fastq.bams')
param<-ScanBamParam(flag=scanBamFlag(isUnmappedQuery=FALSE), what=c("qname", "rname", "pos", "seq", "strand"), reverseComplement=TRUE)
#infile<-'mannii.Wsnippets.to.exigua.female.bam' # Spodoptera exigua
#infile<-'mannii.Wsnippets.to.exigua.female.bam' # Spodoptera exigua 300 bp
infile<-'mannii.maskedWsnippets150bp.to.exigua.female.bam' # masked Spodoptera exigua 150 bp
#infile<-'mannii.maskedWsnippets300bp.to.exigua.female.bam' # masked Spodoptera exigua 300 bp
f<-scanBam(infile, param=param)[[1]]
que<-f$qname #the chrPos of the query, unedited
fu<-function(x){unlist(strsplit(x, split='_'))[3]}
que<-as.integer(sapply(que, FUN=fu)) # original position on the W (as given in the fastq ID)
chr<-as.character(f$rname) # alignment chromosome
# get chrW matches in fasta style:
#as.character(f$seq[which(chr=='chrW')])
seqs<-f$seq[which(chr=='chrW')]
headers<-f$qname[which(chr=='chrW')]
fa<-NULL
for(i in 1:length(seqs)){
	fa<-c(fa, paste('>', headers[i], sep=''))
	fa<-c(fa, as.character(seqs[i]))
}
#
u<-unique(chr)
dens<-NULL
chrom<-NULL
for(i in 1:length(u)){
	dens<-c(dens, length(which(chr==u[i]))/((le[which(chrs==u[i]), 'le'])/1000000))
	chrom<-c(chrom, u[i])
}
d<-data.frame(chrom)
d<-cbind(d, dens)
d<-d[order(dens, decreasing=T),]
#plot:
par(fin=c(6,3.4))
#plot(1,1, type='n', xlim=c(0.1, 26.5), ylim=c(0, 0.26), xaxt='n', xaxs='i', yaxs='i', xlab=NA, ylab=NA, bty='n', las=1) ### adjust ylim; masked 150 bp
plot(1,1, type='n', xlim=c(0.1, 26.5), ylim=c(0, 0.13), xaxt='n', xaxs='i', yaxs='i', xlab=NA, ylab=NA, bty='n', las=1) ### adjust ylim; masked 300 bp
wd<-0.4 ### 2*wd= width of bars
for(i in 1:nrow(d)){
	col<-gray(0.8)
	if(d$chrom[i]=='chrZ'){col<-gray(0.4)}
	if(d$chrom[i]=='chrW'){col<-'cornflowerblue'}
	rect(i-wd, 0, i+wd, d$dens[i], col=col)
	text(i, 0.035, d$chrom[i], pos=1, cex=0.3)
}

# mannii alignment against Dryas:
library(Rsamtools)
rm(list=ls())
le<-read.table('C:\\Users\\daniel\\Dropbox\\pieris\\chromosomePaper\\d_chrLengthDryas.txt', stringsAsFactors=F, h=T)
chrs<-le$chr
setwd('C:\\Users\\daniel\\Dropbox\\pieris\\chromosomePaper\\fastq.bams')
param<-ScanBamParam(flag=scanBamFlag(isUnmappedQuery=FALSE), what=c("qname", "rname", "pos", "seq", "strand"), reverseComplement=TRUE)
#infile<-'mannii.Wsnippets.to.iulia.female.bam' # Dryas iulia
#infile<-'mannii.300bpWsnippets.to.iulia.female.bam' # Dryas iulia 300 bp
infile<-'mannii.maskedWsnippets150bp.to.iulia.female.bam' # masked Dryas iulia 150 bp
#infile<-'mannii.maskedWsnippets300bp.to.iulia.female.bam' # masked Dryas iulia 300 bp
#infile<-'mannii.maskedWsnippets150bp.to.iulia.female_t300.bam' # masked Dryas iulia 300 bp, t300 mismatch as robustness check
#infile<-'mannii.maskedWsnippets150bp.to.iulia.female_t1200.bam' # masked Dryas iulia 300 bp, t1200 mismatch as robustness check
f<-scanBam(infile, param=param)[[1]]
que<-f$qname #the chrPos of the query, unedited
fu<-function(x){unlist(strsplit(x, split='_'))[3]}
que<-as.integer(sapply(que, FUN=fu)) # original position on the W (as given in the fastq ID)
chr<-as.character(f$rname) # alignment chromosome
# write the sequences of the 300 bp snippets mapping to chrW in Dryas to fasta, to allow checking if these fall into known repetitive elements:
seqs<-f$seq[which(chr=='chrW')]
headers<-f$qname[which(chr=='chrW')]
fa<-NULL
for(i in 1:length(seqs)){
	fa<-c(fa, paste('>', headers[i], sep=''))
	fa<-c(fa, as.character(seqs[i]))
}
#setwd('C:\\Users\\daniel\\Desktop\\temp')
#write.table(fa, 'mannii.maskedWtags150bp.D.iulia.chrW.fa', quote=F, row.names=F, col.names=F)
#
u<-unique(chr)
dens<-NULL
chrom<-NULL
for(i in 1:length(u)){
	dens<-c(dens, length(which(chr==u[i]))/((le[which(chrs==u[i]), 'le'])/1000000))
	chrom<-c(chrom, u[i])
}
d<-data.frame(chrom)
d<-cbind(d, dens)
d<-d[order(dens, decreasing=T),]
#plot:
par(fin=c(6,3.4))
#plot(1,1, type='n', xlim=c(0.1, 26.5), ylim=c(0, 1.5), xaxt='n', xaxs='i', yaxs='i', xlab=NA, ylab=NA, bty='n', las=1) ### adjust ylim
#plot(1,1, type='n', xlim=c(0.1, 26.5), ylim=c(0, 4.8), xaxt='n', xaxs='i', yaxs='i', xlab=NA, ylab=NA, bty='n', las=1) ### adjust ylim, 300 bp
#plot(1,1, type='n', xlim=c(0.1, 26.5), ylim=c(0, 3.7), xaxt='n', xaxs='i', yaxs='i', xlab=NA, ylab=NA, bty='n', las=1) ### adjust ylim, masked 150 bp
plot(1,1, type='n', xlim=c(0.1, 26.5), ylim=c(0, 1.9), xaxt='n', xaxs='i', yaxs='i', xlab=NA, ylab=NA, bty='n', las=1) ### adjust ylim, masked 300 bp
wd<-0.4 ### 2*wd= width of bars
for(i in 1:nrow(d)){
	col<-gray(0.8)
	if(d$chrom[i]=='chrZ'){col<-gray(0.4)}
	if(d$chrom[i]=='chrW'){col<-'cornflowerblue'}
	rect(i-wd, 0, i+wd, d$dens[i], col=col)
	#text(i, 0.3, d$chrom[i], pos=1, cex=0.3) ###
	text(i, 0.6, d$chrom[i], pos=1, cex=0.3) ### 300 bp
}

# mannii alignment against Kallima:
library(Rsamtools)
rm(list=ls())
le<-read.table('C:\\Users\\daniel\\Dropbox\\pieris\\chromosomePaper\\d_chrLengthKallima.txt', stringsAsFactors=F, h=T)
chrs<-le$chr
setwd('C:\\Users\\daniel\\Dropbox\\pieris\\chromosomePaper\\fastq.bams')
param<-ScanBamParam(flag=scanBamFlag(isUnmappedQuery=FALSE), what=c("qname", "rname", "pos", "seq", "strand"), reverseComplement=TRUE)
#infile<-'mannii.Wsnippets.to.kallima.female.bam' # Kallima inachus
#infile<-'mannii.300bpWsnippets.to.kallima.female.bam' # Kallima inachus 300 bp
infile<-'mannii.maskedWsnippets150bp.to.kallima.female.bam' # masked Kallima inachus 150 bp
#infile<-'mannii.maskedWsnippets300bp.to.kallima.female.bam' # masked Kallima inachus 300 bp
f<-scanBam(infile, param=param)[[1]]
que<-f$qname #the chrPos of the query, unedited
fu<-function(x){unlist(strsplit(x, split='_'))[3]}
que<-as.integer(sapply(que, FUN=fu)) # original position on the W (as given in the fastq ID)
chr<-as.character(f$rname) # alignment chromosome
# write the sequences of the snippets mapping to chrW in Kallima to fasta, to allow checking if these fall into known repetitive elements:
seqs<-f$seq[which(chr=='chrW')]
headers<-f$qname[which(chr=='chrW')]
fa<-NULL
for(i in 1:length(seqs)){
	fa<-c(fa, paste('>', headers[i], sep=''))
	fa<-c(fa, as.character(seqs[i]))
}
#setwd('C:\\Users\\daniel\\Desktop\\temp')
#write.table(fa, 'mannii.maskedWtags150bp.K.inachus.chrW.fa', quote=F, row.names=F, col.names=F)
#
u<-unique(chr)
dens<-NULL
chrom<-NULL
for(i in 1:length(u)){
	dens<-c(dens, length(which(chr==u[i]))/((le[which(chrs==u[i]), 'le'])/1000000))
	chrom<-c(chrom, u[i])
}
d<-data.frame(chrom)
d<-cbind(d, dens)
d<-d[order(dens, decreasing=T),]
#plot:
par(fin=c(6,3.4))
#plot(1,1, type='n', xlim=c(0.1, 26.5), ylim=c(0, 0.43), xaxt='n', xaxs='i', yaxs='i', xlab=NA, ylab=NA, bty='n', las=1) ### adjust ylim
#plot(1,1, type='n', xlim=c(0.1, 26.5), ylim=c(0, 1.42), xaxt='n', xaxs='i', yaxs='i', xlab=NA, ylab=NA, bty='n', las=1) ### adjust ylim, 300 bp
#plot(1,1, type='n', xlim=c(0.1, 26.5), ylim=c(0, 0.43), xaxt='n', xaxs='i', yaxs='i', xlab=NA, ylab=NA, bty='n', las=1) ### adjust ylim, masked 150 bp
plot(1,1, type='n', xlim=c(0.1, 26.5), ylim=c(0, 0.64), xaxt='n', xaxs='i', yaxs='i', xlab=NA, ylab=NA, bty='n', las=1) ### adjust ylim, masked 300 bp
wd<-0.4 ### 2*wd= width of bars
for(i in 1:nrow(d)){
	col<-gray(0.8)
	if(d$chrom[i]=='chrZ'){col<-gray(0.4)}
	if(d$chrom[i]=='chrW'){col<-'cornflowerblue'}
	rect(i-wd, 0, i+wd, d$dens[i], col=col)
	#text(i, 0.1, d$chrom[i], pos=1, cex=0.3) ###
	text(i, 0.2, d$chrom[i], pos=1, cex=0.3) ### 300 bp
}

# mannii alignment against P. napi:
library(Rsamtools)
rm(list=ls())
le<-read.table('C:\\Users\\daniel\\Dropbox\\pieris\\chromosomePaper\\d_chrLengthPnapi.txt', stringsAsFactors=F, h=T)
chrs<-le$chr
setwd('C:\\Users\\daniel\\Dropbox\\pieris\\chromosomePaper\\fastq.bams')
param<-ScanBamParam(flag=scanBamFlag(isUnmappedQuery=FALSE), what=c("qname", "rname", "pos", "seq", "strand"), reverseComplement=TRUE)
infile<-'mannii.Wsnippets.to.napi.male.bam' # Spodoptera exigua
f<-scanBam(infile, param=param)[[1]]
que<-f$qname #the chrPos of the query, unedited
fu<-function(x){unlist(strsplit(x, split='_'))[3]}
que<-as.integer(sapply(que, FUN=fu)) # original position on the W (as given in the fastq ID)
chr<-as.character(f$rname) # alignment chromosome
u<-unique(chr)
dens<-NULL
chrom<-NULL
for(i in 1:length(u)){
	dens<-c(dens, length(which(chr==u[i]))/((le[which(chrs==u[i]), 'le'])/1000000))
	chrom<-c(chrom, u[i])
}
d<-data.frame(chrom)
d<-cbind(d, dens)
d<-d[order(dens, decreasing=T),]
d<-d[-which(d$chrom=='chrMt'), ]
#plot:
par(fin=c(6,3.4))
plot(1,1, type='n', xlim=c(0.1, 26.5), ylim=c(0, 25), xaxt='n', xaxs='i', yaxs='i', xlab=NA, ylab=NA, bty='n', las=1) ### adjust ylim
wd<-0.4 ### 2*wd= width of bars
for(i in 1:nrow(d)){
	col<-gray(0.8)
	if(d$chrom[i]=='chrZ'){col<-gray(0.4)}
	if(d$chrom[i]=='chrW'){col<-'cornflowerblue'}
	rect(i-wd, 0, i+wd, d$dens[i], col=col)
	text(i, 4, d$chrom[i], pos=1, cex=0.3)
}


#rapae alignment against rapae and mannii:
library(Rsamtools)
rm(list=ls())
le<-read.table('C:\\Users\\daniel\\Dropbox\\pieris\\chromosomePaper\\d_chrLengths.txt', stringsAsFactors=F, h=T) ### A,B
chrs<-paste('chr', le$chr, sep='')
setwd('C:\\Users\\daniel\\Dropbox\\pieris\\chromosomePaper\\fastq.bams')
param<-ScanBamParam(flag=scanBamFlag(isUnmappedQuery=FALSE), what=c("qname", "rname", "pos", "seq", "strand"), reverseComplement=TRUE)
#infile<-'rapae.Wsnippets.to.rapae.noW.bam' ### A
#infile<-'rapae.Wsnippets.to.mannii.F.bam' ### B
#infile<-'rapae.300bpWsnippets.to.rapae.noW.bam' ### A 300 bp
#infile<-'rapae.300bpWsnippets.to.mannii.female.bam' ### B 300 bp
#infile<-'rapae.maskedWsnippets150bp.to.rapae.NoW.bam' ### masked A 150 bp
#infile<-'rapae.maskedWsnippets300bp.to.rapae.NoW.bam' ### masked A 300 bp
#infile<-'rapae.maskedWsnippets150bp.to.mannii.female.bam' ### masked B 150 bp
#infile<-'rapae.maskedWsnippets300bp.to.mannii.female.bam' ### masked B 300 bp

f<-scanBam(infile, param=param)[[1]]
que<-f$qname #the chrPos of the query, unedited
fu<-function(x){unlist(strsplit(x, split='_'))[3]}
que<-as.integer(sapply(que, FUN=fu)) # original position on the W (as given in the fastq ID)
chr<-as.character(f$rname) # alignment chromosome
pos<-f$pos # normal 5' alignment position
#barplot(sort(table(chr), decreasing=T))
#length(chr)
tchr<-'chrZ' ### choose target chromosome; note that chrMt is missing
# check proportion of matches for chromosome sectors (periphery check):
tpos<-pos[which(chr==tchr)]
peri<-1 ### periphery on each side in Mb
length(which((tpos<peri*1000000) | (tpos>(le[which(le$chr=='Z'), 'rapae']-peri*1000000))))/length(tpos) # 0.7732; -> 77% of the 979 rapaeW-rapaeZ snippet matches are within the two-sided 1 Mb-periphery of the chrZ (16.6% of the chrZ)
#
# write the sequences of the 150 bp snippets mapping to chrZ in rapae to fasta:
seqs<-f$seq[which(chr==tchr)] ### or chrZ
headers<-f$qname[which(chr==tchr)] ### or chrZ
fa<-NULL
for(i in 1:length(seqs)){
	fa<-c(fa, paste('>', headers[i], sep=''))
	fa<-c(fa, as.character(seqs[i]))
}
#setwd('C:\\Users\\daniel\\Desktop\\temp')
#write.table(fa, 'rapae.maskedWtags150bp.rapae.NoW.fa', quote=F, row.names=F, col.names=F)

u<-unique(chr)
if(length(which(u=='chrMt'))==1){u<-u[-which(u=='chrMt')]}
dens<-NULL
chrom<-NULL
for(i in 1:length(u)){
	#dens<-c(dens, length(which(chr==u[i]))/((le[which(chrs==u[i]), 'rapae'])/1000000)) ### A
	dens<-c(dens, length(which(chr==u[i]))/((le[which(chrs==u[i]), 'manniiF'])/1000000)) ### B
	chrom<-c(chrom, u[i])
}
d<-data.frame(chrom)
d<-cbind(d, dens)
d<-d[order(dens, decreasing=T),]
#plot:
par(fin=c(6,3.4))
#plot(1,1, type='n', xlim=c(0.1, 26.5), ylim=c(0, 51), xaxt='n', xaxs='i', yaxs='i', xlab=NA, ylab=NA, bty='n', las=1) ### A
#plot(1,1, type='n', xlim=c(0.1, 26.5), ylim=c(0, 154), xaxt='n', xaxs='i', yaxs='i', xlab=NA, ylab=NA, bty='n', las=1) ### B
#plot(1,1, type='n', xlim=c(0.1, 26.5), ylim=c(0, 90), xaxt='n', xaxs='i', yaxs='i', xlab=NA, ylab=NA, bty='n', las=1) ### A 300 bp
#plot(1,1, type='n', xlim=c(0.1, 26.5), ylim=c(0, 82), xaxt='n', xaxs='i', yaxs='i', xlab=NA, ylab=NA, bty='n', las=1) ### masked A 150 bp
#plot(1,1, type='n', xlim=c(0.1, 26.5), ylim=c(0, 38), xaxt='n', xaxs='i', yaxs='i', xlab=NA, ylab=NA, bty='n', las=1) ### masked A 300 bp
#plot(1,1, type='n', xlim=c(0.1, 26.5), ylim=c(0, 105), xaxt='n', xaxs='i', yaxs='i', xlab=NA, ylab=NA, bty='n', las=1) ### masked A 150 bp
#plot(1,1, type='n', xlim=c(0.1, 26.5), ylim=c(0, 54), xaxt='n', xaxs='i', yaxs='i', xlab=NA, ylab=NA, bty='n', las=1) ### masked A 300 bp

wd<-0.4 ### 2*wd= width of bars
for(i in 1:nrow(d)){
	col<-gray(0.8)
	if(d$chrom[i]=='chrZ'){col<-gray(0.4)}
	if(d$chrom[i]=='chrW'){col<-'cornflowerblue'}
	rect(i-wd, 0, i+wd, d$dens[i], col=col)
	text(i, 20, d$chrom[i], pos=1, cex=0.3) ###
	#text(i, 40, d$chrom[i], pos=1, cex=0.3) ### B 300 bp
}

# rapae alignment against Spodoptera:
library(Rsamtools)
rm(list=ls())
le<-read.table('C:\\Users\\daniel\\Dropbox\\pieris\\chromosomePaper\\d_chrLengthSpodopt.txt', stringsAsFactors=F, h=T)
le[which(le$chr=='chr31'),1]<-'chrZ' # chr31 in S. exigua is chrZ (inferred from Wan et al 2019 [Fig. 2a] and Zhang et al. 2019 [Fig. 4b])
chrs<-le$chr
setwd('C:\\Users\\daniel\\Dropbox\\pieris\\chromosomePaper\\fastq.bams')
param<-ScanBamParam(flag=scanBamFlag(isUnmappedQuery=FALSE), what=c("qname", "rname", "pos", "seq", "strand"), reverseComplement=TRUE)
#infile<-'rapae.Wsnippets.to.exigua.female.bam' # Spodoptera exigua
#infile<-'rapae.300bpWsnippets.to.exigua.female.bam' # Spodoptera exigua 300 bp
#infile<-'rapae.maskedWsnippets150bp.to.exigua.female.bam' # masked Spodoptera exigua 150 bp
infile<-'rapae.maskedWsnippets300bp.to.exigua.female.bam' # masked Spodoptera exigua 300 bp
f<-scanBam(infile, param=param)[[1]]
que<-f$qname #the chrPos of the query, unedited
fu<-function(x){unlist(strsplit(x, split='_'))[3]}
que<-as.integer(sapply(que, FUN=fu)) # original position on the W (as given in the fastq ID)
chr<-as.character(f$rname) # alignment chromosome
u<-unique(chr)
dens<-NULL
chrom<-NULL
for(i in 1:length(u)){
	dens<-c(dens, length(which(chr==u[i]))/((le[which(chrs==u[i]), 'le'])/1000000))
	chrom<-c(chrom, u[i])
}
d<-data.frame(chrom)
d<-cbind(d, dens)
d<-d[order(dens, decreasing=T),]
#plot:
par(fin=c(6,3.4))
#plot(1,1, type='n', xlim=c(0.1, 26.5), ylim=c(0, 4.8), xaxt='n', xaxs='i', yaxs='i', xlab=NA, ylab=NA, bty='n', las=1) ### adjust ylim
#plot(1,1, type='n', xlim=c(0.1, 26.5), ylim=c(0, 7.6), xaxt='n', xaxs='i', yaxs='i', xlab=NA, ylab=NA, bty='n', las=1) ### adjust ylim 300 bp
#plot(1,1, type='n', xlim=c(0.1, 26.5), ylim=c(0, 1.7), xaxt='n', xaxs='i', yaxs='i', xlab=NA, ylab=NA, bty='n', las=1) ### masked ylim 150 bp
plot(1,1, type='n', xlim=c(0.1, 26.5), ylim=c(0, 0.8), xaxt='n', xaxs='i', yaxs='i', xlab=NA, ylab=NA, bty='n', las=1) ### masked ylim 1300 bp
wd<-0.4 ### 2*wd= width of bars
for(i in 1:nrow(d)){
	col<-gray(0.8)
	if(d$chrom[i]=='chrZ'){col<-gray(0.4)}
	if(d$chrom[i]=='chrW'){col<-'cornflowerblue'}
	rect(i-wd, 0, i+wd, d$dens[i], col=col)
	text(i, 0.2, d$chrom[i], pos=1, cex=0.3)
	#text(i, 1, d$chrom[i], pos=1, cex=0.3)
}

# rapae alignment against Kallima:
library(Rsamtools)
rm(list=ls())
le<-read.table('C:\\Users\\daniel\\Dropbox\\pieris\\chromosomePaper\\d_chrLengthKallima.txt', stringsAsFactors=F, h=T)
chrs<-le$chr
setwd('C:\\Users\\daniel\\Dropbox\\pieris\\chromosomePaper\\fastq.bams')
param<-ScanBamParam(flag=scanBamFlag(isUnmappedQuery=FALSE), what=c("qname", "rname", "pos", "seq", "strand"), reverseComplement=TRUE)
#infile<-'rapae.Wsnippets.to.kallima.female.bam' # Kallima inachus
#infile<-'rapae.300bpWsnippets.to.kallima.female.bam' # Kallima inachus 300 bp
#infile<-'rapae.maskedWsnippets150bp.to.kallima.female.bam' # masked kallima 150 bp
infile<-'rapae.maskedWsnippets300bp.to.kallima.female.bam' # masked kallima 300 bp
f<-scanBam(infile, param=param)[[1]]
que<-f$qname #the chrPos of the query, unedited
fu<-function(x){unlist(strsplit(x, split='_'))[3]}
que<-as.integer(sapply(que, FUN=fu)) # original position on the W (as given in the fastq ID)
chr<-as.character(f$rname) # alignment chromosome
u<-unique(chr)
dens<-NULL
chrom<-NULL
for(i in 1:length(u)){
	dens<-c(dens, length(which(chr==u[i]))/((le[which(chrs==u[i]), 'le'])/1000000))
	chrom<-c(chrom, u[i])
}
d<-data.frame(chrom)
d<-cbind(d, dens)
d<-d[order(dens, decreasing=T),]
#plot:
par(fin=c(6,3.4))
#plot(1,1, type='n', xlim=c(0.1, 26.5), ylim=c(0, 0.095), xaxt='n', xaxs='i', yaxs='i', xlab=NA, ylab=NA, bty='n', las=1) ### adjust ylim
#plot(1,1, type='n', xlim=c(0.1, 26.5), ylim=c(0, 0.65), xaxt='n', xaxs='i', yaxs='i', xlab=NA, ylab=NA, bty='n', las=1) ### adjust ylim, 300 bp
plot(1,1, type='n', xlim=c(0.1, 26.5), ylim=c(0, 0.1), xaxt='n', xaxs='i', yaxs='i', xlab=NA, ylab=NA, bty='n', las=1) ### adjust ylim; masked 150 bp
wd<-0.4 ### 2*wd= width of bars
for(i in 1:nrow(d)){
	col<-gray(0.8)
	if(d$chrom[i]=='chrZ'){col<-gray(0.4)}
	if(d$chrom[i]=='chrW'){col<-'cornflowerblue'}
	rect(i-wd, 0, i+wd, d$dens[i], col=col)
	text(i, 0.01, d$chrom[i], pos=1, cex=0.3) ###
	#text(i, 0.08, d$chrom[i], pos=1, cex=0.3) ### 300 bp
}

# rapae alignment against Dryas:
library(Rsamtools)
rm(list=ls())
le<-read.table('C:\\Users\\daniel\\Dropbox\\pieris\\chromosomePaper\\d_chrLengthDryas.txt', stringsAsFactors=F, h=T)
chrs<-le$chr
setwd('C:\\Users\\daniel\\Dropbox\\pieris\\chromosomePaper\\fastq.bams')
param<-ScanBamParam(flag=scanBamFlag(isUnmappedQuery=FALSE), what=c("qname", "rname", "pos", "seq", "strand"), reverseComplement=TRUE)
#infile<-'rapae.Wsnippets.to.iulia.female.bam' # Dryas iulia
#infile<-'rapae.300bpWsnippets.to.iulia.female.bam' # Dryas iulia
#infile<-'rapae.maskedWsnippets150bp.to.iulia.female.bam' # masked iulia 150 bp
infile<-'rapae.maskedWsnippets300bp.to.iulia.female.bam' # masked iulia 300 bp
f<-scanBam(infile, param=param)[[1]]
que<-f$qname #the chrPos of the query, unedited
fu<-function(x){unlist(strsplit(x, split='_'))[3]}
que<-as.integer(sapply(que, FUN=fu)) # original position on the W (as given in the fastq ID)
chr<-as.character(f$rname) # alignment chromosome
chr[which(chr=='chr4a')]<-'chr4' #to fix chr4 which has multiple scaffolds in the reference genome
# write the sequences of the snippets mapping to chrW in Dryas to fasta, to allow checking if these fall into known repetitive elements:
seqs<-f$seq[which(chr=='chrW')]
headers<-f$qname[which(chr=='chrW')]
fa<-NULL
for(i in 1:length(seqs)){
	fa<-c(fa, paste('>', headers[i], sep=''))
	fa<-c(fa, as.character(seqs[i]))
}
#write.table(fa, 'rapae.Wtags.D.iulia.chrW.fa', quote=F, row.names=F, col.names=F)
#write.table(fa, 'rapae.300bpWtags.D.iulia.chrW.fa', quote=F, row.names=F, col.names=F)
#
u<-unique(chr)
dens<-NULL
chrom<-NULL
for(i in 1:length(u)){
	dens<-c(dens, length(which(chr==u[i]))/((le[which(chrs==u[i]), 'le'])/1000000))
	chrom<-c(chrom, u[i])
}
d<-data.frame(chrom)
d<-cbind(d, dens)
d<-d[order(dens, decreasing=T),]
#plot:
par(fin=c(6,3.4))
#plot(1,1, type='n', xlim=c(0.1, 26.5), ylim=c(0, 2.8), xaxt='n', xaxs='i', yaxs='i', xlab=NA, ylab=NA, bty='n', las=1) ### adjust ylim
#plot(1,1, type='n', xlim=c(0.1, 26.5), ylim=c(0, 5.6), xaxt='n', xaxs='i', yaxs='i', xlab=NA, ylab=NA, bty='n', las=1) ### adjust ylim, 300 bp
#plot(1,1, type='n', xlim=c(0.1, 26.5), ylim=c(0, 0.18), xaxt='n', xaxs='i', yaxs='i', xlab=NA, ylab=NA, bty='n', las=1) ### adjust ylim, masked 150 bp
plot(1,1, type='n', xlim=c(0.1, 26.5), ylim=c(0, 0.12), xaxt='n', xaxs='i', yaxs='i', xlab=NA, ylab=NA, bty='n', las=1) ### adjust ylim, masked 300 bp
wd<-0.4 ### 2*wd= width of bars
for(i in 1:nrow(d)){
	col<-gray(0.8)
	if(d$chrom[i]=='chrZ'){col<-gray(0.4)}
	if(d$chrom[i]=='chrW'){col<-'cornflowerblue'}
	rect(i-wd, 0, i+wd, d$dens[i], col=col)
	text(i, 0.1, d$chrom[i], pos=1, cex=0.3)
	#text(i, 0.9, d$chrom[i], pos=1, cex=0.3)
}

# rapae alignment against P. napi:
library(Rsamtools)
rm(list=ls())
le<-read.table('C:\\Users\\daniel\\Dropbox\\pieris\\chromosomePaper\\d_chrLengthPnapi.txt', stringsAsFactors=F, h=T)
chrs<-le$chr
setwd('C:\\Users\\daniel\\Dropbox\\pieris\\chromosomePaper\\fastq.bams')
param<-ScanBamParam(flag=scanBamFlag(isUnmappedQuery=FALSE), what=c("qname", "rname", "pos", "seq", "strand"), reverseComplement=TRUE)
infile<-'rapae.Wsnippets.to.napi.bam' # Pieris napi
f<-scanBam(infile, param=param)[[1]]
que<-f$qname #the chrPos of the query, unedited
fu<-function(x){unlist(strsplit(x, split='_'))[3]}
que<-as.integer(sapply(que, FUN=fu)) # original position on the W (as given in the fastq ID)
chr<-as.character(f$rname) # alignment chromosome
u<-unique(chr)
dens<-NULL
chrom<-NULL
for(i in 1:length(u)){
	dens<-c(dens, length(which(chr==u[i]))/((le[which(chrs==u[i]), 'le'])/1000000))
	chrom<-c(chrom, u[i])
}
d<-data.frame(chrom)
d<-cbind(d, dens)
d<-d[order(dens, decreasing=T),]
d<-d[-which(d$chrom=='chrMt'), ]
#plot:
par(fin=c(6,3.4))
plot(1,1, type='n', xlim=c(0.1, 26.5), ylim=c(0, 29), xaxt='n', xaxs='i', yaxs='i', xlab=NA, ylab=NA, bty='n', las=1) ### adjust ylim
wd<-0.4 ### 2*wd= width of bars
for(i in 1:nrow(d)){
	col<-gray(0.8)
	if(d$chrom[i]=='chrZ'){col<-gray(0.4)}
	if(d$chrom[i]=='chrW'){col<-'cornflowerblue'}
	rect(i-wd, 0, i+wd, d$dens[i], col=col)
	text(i, 5, d$chrom[i], pos=1, cex=0.3)
}
### P


### Q - get chromosome length for Spodoptera exigua, Dryas julia, Kallima inachus, and Pieris napi
# the genomes are saved on HD4 of MP1, including a descriptive readMe; I here load them from the USB stick

# Spodoptera exigua
library(ShortRead)
rm(list=ls())
setwd('E:')
dir<-getwd()
g<-readFasta(dirPath=dir, pattern='GCA_011316535.1_NJAU_Sexi_v1_genomic.fa.gz') #Spodoptera exigua
as.character(id(g))
chr<-NULL
le<-NULL
for(i in 1:length(g)){
	chr<-c(chr, as.character(id(g)[i]))
	le<-c(le, width(g[i]))
}
dat<-cbind(data.frame(chr), le)
write.table(dat, 'C:\\Users\\daniel\\Dropbox\\pieris\\chromosomePaper\\d_chrLengthSpodopt.txt', quote=F, row.names=F)

# Dryas julia
library(ShortRead)
rm(list=ls())
setwd('E:')
dir<-getwd()
g<-readFasta(dirPath=dir, pattern='GCA_019049465.1_Diul.assembly.v1.1_genomic.fa.gz') #Dryas julia
as.character(id(g))
chr<-NULL
le<-NULL
for(i in 1:length(g)){
	chr<-c(chr, as.character(id(g)[i]))
	le<-c(le, width(g[i]))
}
dat<-cbind(data.frame(chr), le)
write.table(dat, 'C:\\Users\\daniel\\Dropbox\\pieris\\chromosomePaper\\d_chrLengthDryas.txt', quote=F, row.names=F)
# for D. julia, three chromosmes are present as multiple scaffolds. these were combined by hand to yield a single value per chromosome

# Kallima inachus (this one I did on MP1)
library(ShortRead)
rm(list=ls())
setwd('~/Desktop/pieris')
dir<-getwd()
g<-readFasta(dirPath=dir, pattern='Kallima.inachus.Yang2020.assembly.fa') #Kallima inachus, edited
#g<-readFasta(dirPath=dir, pattern='Kin_Hic.fasta') #Kallima inachus; raw genome as downloaded from Dryad (Yang 2020 MolEcolResour)
#as.character(id(g))
#length(which(width(g)>=1000000)) #there are 32 scaffolds >= 1 Mb, consistent with the paper
#g<-g[which(width(g)>1000000)]
#as.character(width(g))
#writeFasta(g, file='Kallima.inachus.Yang2020.assembly.fa')
chr<-NULL
le<-NULL
for(i in 1:length(g)){
	chr<-c(chr, as.character(id(g)[i]))
	le<-c(le, width(g[i]))
}
dat<-cbind(data.frame(chr), le)
write.table(dat, 'd_chrLengthKallima.txt', quote=F, row.names=F)


# Pieris napi
library(ShortRead)
rm(list=ls())
setwd('E:')
dir<-getwd()
g<-readFasta(dirPath=dir, pattern='Pieris_napi_v1.1.scaffolds.fa.gz') #Pieris napi
as.character(id(g))
chr<-NULL
le<-NULL
for(i in 1:length(g)){
	chr<-c(chr, as.character(id(g)[i]))
	le<-c(le, width(g[i]))
}
dat<-cbind(data.frame(chr), le)
write.table(dat, 'C:\\Users\\daniel\\Dropbox\\pieris\\chromosomePaper\\d_chrLengthPnapi.txt', quote=F, row.names=F)
### Q


### R - determine N50 values for the V1 and v2 genomes

rm(list=ls())
library(ShortRead)
setwd('C:\\Users\\daniel\\Documents\\science\\methodology & materials\\mol genetics protocols & procedures & info\\genomes\\Pmannii')
#setwd('C:\\Users\\daniel\\Desktop\\temp') #home laptop
dir<-getwd()
d<-readFasta(dirPath=dir, pattern='mannii_male_hifiasm_v2.f')
#d<-readFasta(dirPath=dir, pattern='mannii_male_hifiasm_v1.f')
#d<-readFasta(dirPath=dir, pattern='mannii_female_hifiasm_v2.f')
#d<-readFasta(dirPath=dir, pattern='mannii_female_hifiasm_v1.f')
d<-d[-which(id(d)=='chrMt')] # kick out chr Mt
l<-sort(width(d), decreasing=T)
s<-sum(l)
n50<-NULL
for(i in 1:length(l)){
	is<-sum(l[1:i])
	if(is>=s/2){
		n50<-l[i]
		break()
	}
}
n50
### R


### S - check if W snippets mapping to target W overlap across the non-mannii species

#mannii alignment against rapae:
library(Rsamtools)
rm(list=ls())
##le<-read.table('C:\\Users\\daniel\\Dropbox\\pieris\\chromosomePaper\\d_chrLengths.txt', stringsAsFactors=F, h=T) ### A,B
##chrs<-paste('chr', le$chr, sep='')
setwd('C:\\Users\\daniel\\Dropbox\\pieris\\chromosomePaper\\fastq.bams')
param<-ScanBamParam(flag=scanBamFlag(isUnmappedQuery=FALSE), what=c("qname", "rname", "pos", "seq", "strand"), reverseComplement=TRUE)
infile<-'mannii.Wsnippets.to.rapae.female.bam' # rapae
f<-scanBam(infile, param=param)[[1]]
que<-f$qname #the chrPos of the query, unedited
fu<-function(x){unlist(strsplit(x, split='_'))[3]}
que<-as.integer(sapply(que, FUN=fu)) # original position on the W (as given in the fastq ID)
chr<-as.character(f$rname) # alignment chromosome
pos<-f$pos # normal 5' alignment position
dat<-data.frame(cbind(chr, pos, que))
dat<-dat[which(dat[,1]=='chrW'),]
dat<-cbind(rep('rapae', nrow(dat)), dat)
names(dat)[1]<-'spec'

# add kallima data:
infile<-'mannii.Wsnippets.to.kallima.female.bam' # Kallima inachus
f<-scanBam(infile, param=param)[[1]]
que<-f$qname #the chrPos of the query, unedited
fu<-function(x){unlist(strsplit(x, split='_'))[3]}
que<-as.integer(sapply(que, FUN=fu)) # original position on the W (as given in the fastq ID)
chr<-as.character(f$rname) # alignment chromosome
pos<-f$pos # normal 5' alignment position
ndat<-data.frame(cbind(chr, pos, que))
ndat<-ndat[which(ndat[,1]=='chrW'),]
ndat<-cbind(rep('inachus', nrow(ndat)), ndat)
names(ndat)[1]<-'spec'
dat<-rbind(dat, ndat)

# add dryas data:
infile<-'mannii.Wsnippets.to.iulia.female.bam' # Dryas iulia
f<-scanBam(infile, param=param)[[1]]
que<-f$qname #the chrPos of the query, unedited
fu<-function(x){unlist(strsplit(x, split='_'))[3]}
que<-as.integer(sapply(que, FUN=fu)) # original position on the W (as given in the fastq ID)
chr<-as.character(f$rname) # alignment chromosome
pos<-f$pos # normal 5' alignment position
ndat<-data.frame(cbind(chr, pos, que))
ndat<-ndat[which(ndat[,1]=='chrW'),]
ndat<-cbind(rep('iulia', nrow(ndat)), ndat)
names(ndat)[1]<-'spec'
dat<-rbind(dat, ndat)

# add spodoptera data:
infile<-'mannii.Wsnippets.to.exigua.female.bam' # Spodoptera exigua
f<-scanBam(infile, param=param)[[1]]
que<-f$qname #the chrPos of the query, unedited
fu<-function(x){unlist(strsplit(x, split='_'))[3]}
que<-as.integer(sapply(que, FUN=fu)) # original position on the W (as given in the fastq ID)
chr<-as.character(f$rname) # alignment chromosome
pos<-f$pos # normal 5' alignment position
ndat<-data.frame(cbind(chr, pos, que))
ndat<-ndat[which(ndat[,1]=='chrW'),]
ndat<-cbind(rep('exigua', nrow(ndat)), ndat)
names(ndat)[1]<-'spec'
dat<-rbind(dat, ndat)

sort(table(as.character(dat$que)), decreasing=T) #no overlap; different W snippets map to the different species
### S


### T - calculate RAD locus density based on all mannii chromosomes
# this uses only the 19 females, aligned to the female v2 assembly. males excluded since no chrW, hence they would
# not produce RAD loci on the W
# the output is number of well-supported (defined by indt flag) RAD loci per Mb of focal chromosome
# 6sept2022_DB

rm(list=ls())
library(Rsamtools)
setwd('~/Desktop/pieris') #MP1
ids<-read.table('d_19_19_manniiSpecimens.txt', h=T, stringsAsFactors=F)
ids<-ids[ids$Sex=='f',]

setwd('~/Desktop/pieris/tempFiles') #MP1
param <-ScanBamParam(flag=scanBamFlag(isUnmappedQuery=FALSE), what=c("rname", "pos", "seq", "strand"), tag="Z3", reverseComplement=TRUE) #this is operational for the mannii RAD data, use as is
outfile<-'allRADloci_19fem.txt'
for(i in 1:nrow(ids)){ #loop is c. 20 sec per individual	
	id<-ids[i, 'Short_ID']
	sex<-ids[i, 'Sex']
	infile<-paste(id, '_fullFv2.bam', sep='') #construct input file name for bam upload
	f<-scanBam(infile, param=param)[[1]] #for a 1.5 M reads bam file, upload is c. 6 sec. for full Pi0045, c. 11 sec

	rscf<-f$rname #scaffolds
	rpos<-f$pos #normal 5' alignment positions
	rrevpos<-f$tag[[1]] #3' alignment positions
	#rseqs<-f$seq #reads, incl. restriction residual; for coverage analysis, we actually do not need the reads
	##rseqs<-narrow(rseqs, start=6, end=width(rseqs[1])) #reads, with residual clipped
	rstrs<-f$strand #alignment strand
	pos.index<-which(rstrs=='+') #identify the reads aligning to the positive strand in the reference genome
	neg.index<-which(rstrs=='-') #identify the reads aligning to the negative strand in the reference genome
	#convert to + alignment position for alignments to the - strand
	scf<-c(as.character(rscf[pos.index]), as.character(rscf[neg.index])) #final scaffolds
	pos<-c(rpos[pos.index], rrevpos[neg.index]) #final alignment positions (all positions now refer to the TGCAG motive)
	#seqs<-c(as.character(rseqs[pos.index]), as.character(rseqs[neg.index])) #final reads; not needed
	#strs<-c(as.character(rstrs[pos.index]), as.character(rstrs[neg.index])) #final strand; not needed

	#clean up
	rm(f, rscf, rpos, rrevpos, rstrs, pos.index, neg.index) #, rseqs
	gc()

	#out<-paste(rep(id, 3), scf[1:3], pos[1:3], sep=' ') #TEST
	out<-paste(rep(id, length(scf)), scf, pos, sep=' ')
	write.table(out, outfile, quote=F, row.names=F, col.names=F, append=T)
}

rm(list=ls())
gc()
library(data.table) #the input file has >86 M rows, hence use fread!
indt<-10
setwd('~/Desktop/pieris/tempFiles') #MP1
d<-data.frame(fread('allRADloci_19fem.txt', h=F))
setwd('~/Desktop/pieris') #MP1
le<-read.table('d_chrLengths.txt', h=T, stringsAsFactors=F)
lechr<-paste('chr', le$chr, sep='')
u<-unique(d[,2])
u<-u[-(which(u=='chrMt'))]
dens<-NULL
for(i in 1:length(u)){
	sd<-d[which(d[,2]==u[i]),]
	su<-sort(unique(sd[,3]))
	sdens<-0
	for(j in 1:length(su)){
		stack<-sd[which(sd[,3]==su[j]),]
		if(length(unique(stack[,1]))>=indt){sdens<-sdens+1}
	}
	dens<-c(dens, paste(u[i], round(sdens/le[which(lechr==u[i]),'manniiF']*1000000, 2), sep=' '))
}
write.table(dens, 'd_RADlocusDensitiesAllChrs.txt', quote=F, row.names=F, col.names=F)

#plot:
rm(list=ls())
setwd('C:\\Users\\daniel\\Dropbox\\pieris\\chromosomePaper')
d<-read.table('d_RADlocusDensitiesAllChrs.txt', stringsAsFactors=F, h=F)
names(d)<-c('chr', 'dens')
dd<-d[-(which((d$chr=='chrZ') | (d$chr=='chrW'))), 'dens']
median(dd) # autosomal median: 250.925
d[which(d$chr=='chrZ'), 'dens'] # Z: 267.79
d[which(d$chr=='chrW'), 'dens'] # W: 100.78
	#get bootstrap CI for autosomal unique alignment success:
iter<-10000
dst<-NULL
for(i in 1:iter){
	dst<-c(dst, median(sample(dd, replace=T)))
}; median(dst) # bootstrap median
	# plot alignment success:
chrs<-c('Auto', 'Z', 'W')
as<-c(250.925, 267.79, 100.78)
qa<-quantile(dst, probs = c(0.025, 0.975))
par(fin=c(1.8, 3.6))
plot(1, 0.5, xlim=c(0.5, 3.5), ylim=c(0, 270), type='n', las=1, xlab=NA, ylab='RAD locus density', xaxs='i', yaxs='i', xaxp=c(1, 3, 2), bty='n')
rect(0.6, 0, 1.4, as[1], col=gray(0.8), border=NA)
rect(1.6, 0, 2.4, as[2], col=gray(0.4), border=NA)
rect(2.6, 0, 3.4, as[3], col='cornflowerblue', border=NA)
segments(1, qa[1], 1, qa[2], lwd=2.6)
### T


### U - plot chrW against chrZ snippet positions based on the repeat-masked chrW:

#mannii (mannii W snippets aligned to genomes):

# first prep fastq with only the masked chrW snippets mapping to chrZ (the chrZ position goes in the ID):
library(Rsamtools)
library(ShortRead)
rm(list=ls())
setwd('C:\\Users\\daniel\\Dropbox\\pieris\\chromosomePaper\\fastq.bams')
param<-ScanBamParam(flag=scanBamFlag(isUnmappedQuery=FALSE), what=c("qname", "rname", "pos", "seq", "strand"), reverseComplement=TRUE)
infile<-'mannii.maskedWsnippets150bp.to.mannii.male.bam' # masked 150 bp
#infile<-'mannii.maskedWsnippets300bp.to.mannii.male.bam' # masked 300 bp
#infile<-'mannii.maskedWsnippets150bp.to.rapae.female.bam' # to rapae, masked 150 bp
f<-scanBam(infile, param=param)[[1]]
### deprecated - this is for just theZ matches:
# for the masked chrW, the W-positions need to be determined by re-aligning the Z-matches to the non-masked W, via a new fastq:
#Zpos<-f$pos[which(f$rname=='chrZ')]
##hist(Zpos, breaks=100, xlim=c(0, 13053618))
#rd<-f$seq[which(f$rname=='chrZ')]
#rl<-nchar(rd[1])
#dat<-NULL
#for(i in 1:length(Zpos)){
#	idat<-paste('@Z', '_', Zpos[i], sep='')
#	idat<-c(idat, as.character(rd[i]), '+', paste(rep('H', rl), collapse=''))
#	dat<-c(dat, idat)
#}
###
#used - this is for matches to all chromosomes:
# for the masked chrW, the W-positions need to be determined by re-aligning the matches to the non-masked W, via a new fastq:
pos<-f$pos
chr<-f$rname
rd<-f$seq
rl<-nchar(rd[1])
dat<-NULL
for(i in 1:length(pos)){
	idat<-paste('@', '_', chr[i], '_', pos[i], sep='')
	idat<-c(idat, as.character(rd[i]), '+', paste(rep('H', rl), collapse=''))
	dat<-c(dat, idat)
}
write.table(dat, file='mannii.maskedWsnippets150bp.to.mannii.allChrs.fastq', quote=F, row.names=F, col.names=F) # 150 bp
#write.table(dat, file='mannii.maskedWsnippets300bp.to.mannii.allChrs.fastq', quote=F, row.names=F, col.names=F) # 300 bp
#write.table(dat, file='mannii.maskedWsnippets150bp.to.rapae.allChrs.fastq', quote=F, row.names=F, col.names=F) # to rapae, 150 bp

# now align the fastqs back to non-masked chrW:
cd /Usr/local/novocraft.v3.00
./novoindex ~/Desktop/pieris/manniiV2chrW.ndx ~/Desktop/pieris/mannii.F.v2.chrW.fasta
##./novoalign -d ~/Desktop/pieris/manniiV2chrW.ndx -f ~/Desktop/pieris/mannii.maskedWsnippets150bp.to.manniiZ.fastq -F STDFQ -t 10 -g 40 -x 12 -o SAM -o FullNW --3Prime -r N -e 200 > ~/Desktop/pieris/mannii.maskedWsnippets150bp.to.manniiZ.sam
./novoalign -d ~/Desktop/pieris/manniiV2chrW.ndx -f ~/Desktop/pieris/mannii.maskedWsnippets150bp.to.mannii.allChrs.fastq -F STDFQ -t 10 -g 40 -x 12 -o SAM -o FullNW --3Prime -r N -e 200 > ~/Desktop/pieris/mannii.maskedWsnippets150bp.to.mannii.allChrs.sam
just chrZ		all chrs
read	260		1811
aligned	260		1811
unique	238		1271
##./novoalign -d ~/Desktop/pieris/manniiV2chrW.ndx -f ~/Desktop/pieris/mannii.maskedWsnippets300bp.to.manniiZ.fastq -F STDFQ -t 10 -g 40 -x 12 -o SAM -o FullNW --3Prime -r N -e 200 > ~/Desktop/pieris/mannii.maskedWsnippets300bp.to.manniiZ.sam
./novoalign -d ~/Desktop/pieris/manniiV2chrW.ndx -f ~/Desktop/pieris/mannii.maskedWsnippets300bp.to.mannii.allChrs.fastq -F STDFQ -t 10 -g 40 -x 12 -o SAM -o FullNW --3Prime -r N -e 200 > ~/Desktop/pieris/mannii.maskedWsnippets300bp.to.mannii.allChrs.sam
just chrZ		all chrs
read	113		818
aligned	113		818
unique	108		651
#to rapae:
./novoalign -d ~/Desktop/pieris/manniiV2chrW.ndx -f ~/Desktop/pieris/mannii.maskedWsnippets150bp.to.rapae.allChrs.fastq -F STDFQ -t 10 -g 40 -x 12 -o SAM -o FullNW --3Prime -r N -e 200 > ~/Desktop/pieris/mannii.maskedWsnippets150bp.to.rapae.allChrs.sam
read	1399
aligned	1399
unique	938	
#BAM conversion:
library(Rsamtools) # this is still done on MP1
setwd('~/Desktop/pieris') #MP1
##asBam('mannii.maskedWsnippets150bp.to.manniiZ.sam', destination='mannii.maskedWsnippets150bp.to.manniiZ', indexDestination=FALSE)
##asBam('mannii.maskedWsnippets300bp.to.manniiZ.sam', destination='mannii.maskedWsnippets300bp.to.manniiZ', indexDestination=FALSE)
#asBam('mannii.maskedWsnippets150bp.to.mannii.allChrs.sam', destination='mannii.maskedWsnippets150bp.to.mannii.allChrs', indexDestination=FALSE)
#asBam('mannii.maskedWsnippets300bp.to.mannii.allChrs.sam', destination='mannii.maskedWsnippets300bp.to.mannii.allChrs', indexDestination=FALSE)
asBam('mannii.maskedWsnippets150bp.to.rapae.allChrs.sam', destination='mannii.maskedWsnippets150bp.to.rapae.allChrs', indexDestination=FALSE)

# now can visualize positional correlation:
# this is chromosome-specific
library(Rsamtools)
rm(list=ls())
setwd('C:\\Users\\daniel\\Dropbox\\pieris\\chromosomePaper\\fastq.bams')
param<-ScanBamParam(flag=scanBamFlag(isUnmappedQuery=FALSE), what=c("qname", "rname", "pos", "seq", "strand"), reverseComplement=TRUE)
##infile<-'mannii.maskedWsnippets150bp.to.manniiZ.bam' # 150 bp
##infile<-'mannii.maskedWsnippets300bp.to.manniiZ.bam' # 300 bp
infile<-'mannii.maskedWsnippets150bp.to.mannii.allChrs.bam' # 150 bp
#infile<-'mannii.maskedWsnippets300bp.to.mannii.allChrs.bam' # 300 bp
f<-scanBam(infile, param=param)[[1]]
que<-f$qname #the chrPos of the query, unedited
fu<-function(x){unlist(strsplit(x, split='_'))[2]}
fu2<-function(x){unlist(strsplit(x, split='_'))[3]}
chr<-as.character(sapply(que, FUN=fu)) # target chromosome (as given in the fastq ID of the re-mapped matches)
pos<-as.integer(sapply(que, FUN=fu2)) # mapping position on the target chromosome (as given in the fastq ID of the re-mapped matches)
wpos<-f$pos # normal 5' alignment position
dat<-data.frame(chr)
dat<-cbind(dat, pos, wpos)
#dim(dat)
#sort(table(dat[,1]), decreasing=T)
t<-'chrZ' ### select target chromosome: chrZ, chr4, chr24, chr13, chr16, chr22, chr2 
tdat<-dat[which(dat[,1]==t), ]
	#chr13:
t<-'chr13' ### select target chromosome: chrZ, chr4, chr24, chr13, chr16, chr22, chr2 
tdat<-dat[which(dat[,1]==t), ]
par(fin=c(2.5, 5.4))
#plot(tdat$wpos/1000000, tdat$pos/1000000, ylim=c((min(tdat$pos)-1000)/1000000, (max(tdat$pos)+1000)/1000000), xlab='chrW (Mb)', ylab='chr13 (Mb)', las=1, pch=16, cex=0.8) #X- and Y-ranges not defined
plot(tdat$wpos/1000000, tdat$pos/1000000, ylim=c(0,  11628137/1000000), xlim=c(0, 2639529/1000000), xlab='chrW (Mb)', ylab='chr13 (Mb)', las=1, pch=16, cex=0.8)
#setwd('C:/Users/daniel/Dropbox/pieris/chromosomePaper/SI')
#pdf('masked_Wtag_to13.pdf')
#par(fin=c(2.5, 6))
#plot(tdat$wpos/1000000, tdat$pos/1000000, ylim=c((min(tdat$pos)-1000)/1000000, (max(tdat$pos)+1000)/1000000), xlab='chrW (Mb)', ylab='chr13 (Mb)', las=1, pch=16, cex=0.8)
#dev.off()
plot(tdat$wpos/1000000, tdat$pos/1000000, xlab='chrW (Mb)', ylab='chr13 (Mb)', las=1)
trange<-which(tdat$pos>10000000 & tdat$pos<10450000)
length(trange)/nrow(tdat) #51% (60 out of 118) of the tags come from this parallel-repeat region
plot(tdat$wpos[trange]/1000000, tdat$pos[trange]/1000000, xlab='chrW (Mb)', ylab='chr13 (Mb)', las=1)
	#chr24:
t<-'chr24' ### select target chromosome: chrZ, chr4, chr24, chr13, chr16, chr22, chr2 
tdat<-dat[which(dat[,1]==t), ]
par(fin=c(2.5, 4.6))
#plot(tdat$wpos/1000000, tdat$pos/1000000, ylim=c((min(tdat$pos)-1000)/1000000, (max(tdat$pos)+1000)/1000000), xlab='chrW (Mb)', ylab='chr24 (Mb)', las=1, pch=16, cex=0.8) #X- and Y-ranges not defined
plot(tdat$wpos/1000000, tdat$pos/1000000, ylim=c(0,  7370422/1000000), xlim=c(0, 2639529/1000000), xlab='chrW (Mb)', ylab='chr24 (Mb)', las=1, pch=16, cex=0.8)
#setwd('C:/Users/daniel/Dropbox/pieris/chromosomePaper/SI')
#pdf('masked_Wtag_to24.pdf')
#par(fin=c(2.5, 5.7))
#plot(tdat$wpos/1000000, tdat$pos/1000000, ylim=c((min(tdat$pos)-1000)/1000000, (max(tdat$pos)+1000)/1000000), xlab='chrW (Mb)', ylab='chr24 (Mb)', las=1, pch=16, cex=0.8)
#plot(tdat$wpos/1000000, tdat$pos/1000000, xlim=c((7001-1000)/1000000, (2606501+1000)/1000000), ylim=c((63243-1000)/1000000, (7280782+1000)/1000000), xlab='chrW (Mb)', ylab='chr24 (Mb)', las=1, pch=16, cex=0.8)
#dev.off()
plot(tdat$wpos/1000000, tdat$pos/1000000, xlab='chrW (Mb)', ylab='chr24 (Mb)', las=1)
trange<-which(tdat$pos>3000000 & tdat$pos<4000000)
length(trange)/nrow(tdat) #37% (55 out of 150) of the masked tags come from this repeat region in the center
plot(tdat$wpos[trange]/1000000, tdat$pos[trange]/1000000, xlab='chrW (Mb)', ylab='chr24 (Mb)', las=1)
	#chr4:
max(tdat$wpos)-min(tdat$wpos)
max(tdat$pos)-min(tdat$pos)
par(fin=c(2.75, 3.23)) # with this, the scaling on chr4 and W are similar
plot(tdat$wpos/1000000, tdat$pos/1000000, xlab='chrW (Mb)', ylab='chr4 (Mb)', las=1, pch=16, cex=0.6) # for R1 figure
trange<-which(tdat$pos>2000000 & tdat$pos<2300000)
length(trange)/nrow(tdat) #93% (166 out of 178) of the tags come from a single contiguous piece of chr4 copied into W
plot(tdat$wpos[trange]/1000000, tdat$pos[trange]/1000000, xlab='chrW (Mb)', ylab='chr4 (Mb)', las=1)
	#chrZ:
	# global (all tags):
max(tdat$wpos)-min(tdat$wpos)
max(tdat$pos)-min(tdat$pos)
par(fin=c(2.75, 5)) # with this, the scaling on chrZ and W are similar
plot(tdat$wpos/1000000, tdat$pos/1000000, xlab='chrW (Mb)', ylab='chrZ (Mb)', las=1, pch=16, cex=0.6) # for R1 figure
#97% (232 out of 238) of the tags come from the distal part of chrZ (>12.1-12.83 Mb); two major segments: 12'291'875-12'318'054 (26.179 kb) and 12'760'904-12'820'445 (59.541 kb)
trange<-which(tdat$pos>12100000 & tdat$pos<12830000)
length(trange)/nrow(tdat) 
plot(tdat$wpos[trange]/1000000, tdat$pos[trange]/1000000, xlab='chrW (Mb)', ylab='chrZ (Mb)', las=1)
tdat[trange,]
#
hist(tdat$pos, breaks=1000, xlab=t)
LW<-2639529/1000000 # chrW length in Mb
LT<-13053618/1000000 # target chr length in Mb; Z
#LT<-12768226/1000000 # target chr length in Mb; 4
#LT<-7370422/1000000 # target chr length in Mb; 24
par(fin=c(4.1, 4))
plot(1, 1, xlim=c((0-LT/2), (0+LT/2)), ylim=c(2, 0), type='n', xlab='', ylab='')
#for(i in 1:nrow(femlim)){
#	segments(femlim$pos.strand[i]/1000000-LW/2, 1.5, femlim$pos.strand[i]/1000000-LW/2, 1.52, lwd=1, col='cornflowerblue')
#}
segments(0-LW/2, 1.5, 0+LW/2, 1.5, col='cornflowerblue', lwd=4)
segments(0-LT/2, 0.5, 0+LT/2, 0.5, col=gray(0.6), lwd=4)
for(i in 1:(nrow(tdat))){
	segments(tdat[i, 3]/1000000-LW/2, 1.5, tdat[i, 2]/1000000-LT/2, 0.5, col='#CC0099') #FF**FF
}
# rank correlation of W-position against Z-position:
cor(tdat$pos, tdat$wpos, method='spearman')
cor(tdat$pos, tdat$wpos, method='pearson')


#rapae (rapae W snippets aligned to genomes):

# first prep fastq with only the masked chrW snippets mapping to chrZ (the chrZ position goes in the ID):
library(Rsamtools)
library(ShortRead)
rm(list=ls())
setwd('C:\\Users\\daniel\\Dropbox\\pieris\\chromosomePaper\\fastq.bams')
param<-ScanBamParam(flag=scanBamFlag(isUnmappedQuery=FALSE), what=c("qname", "rname", "pos", "seq", "strand"), reverseComplement=TRUE)
infile<-'rapae.maskedWsnippets150bp.to.rapae.NoW.bam' # masked 150 bp
#infile<-'rapae.maskedWsnippets300bp.to.rapae.NoW.bam' # masked 300 bp
f<-scanBam(infile, param=param)[[1]]
# this is for matches to all chromosomes:
# for the masked chrW, the W-positions need to be determined by re-aligning the matches to the non-masked W, via a new fastq:
pos<-f$pos
chr<-f$rname
rd<-f$seq
rl<-nchar(rd[1])
dat<-NULL
for(i in 1:length(pos)){
	idat<-paste('@', '_', chr[i], '_', pos[i], sep='')
	idat<-c(idat, as.character(rd[i]), '+', paste(rep('H', rl), collapse=''))
	dat<-c(dat, idat)
}
write.table(dat, file='rapae.maskedWsnippets150bp.to.rapae.allChrs.fastq', quote=F, row.names=F, col.names=F) # 150 bp
#write.table(dat, file='rapae.maskedWsnippets300bp.to.rapae.allChrs.fastq', quote=F, row.names=F, col.names=F) # 300 bp

# now align the fastqs back to non-masked chrW:
cd /Usr/local/novocraft.v3.00
./novoindex ~/Desktop/pieris/rapaeChrW.ndx ~/Desktop/pieris/rapaeChrW.fasta
./novoalign -d ~/Desktop/pieris/rapaeChrW.ndx -f ~/Desktop/pieris/rapae.maskedWsnippets150bp.to.rapae.allChrs.fastq -F STDFQ -t 10 -g 40 -x 12 -o SAM -o FullNW --3Prime -r N -e 200 > ~/Desktop/pieris/rapae.maskedWsnippets150bp.to.rapae.allChrs.sam
all chrs
read	2818
aligned	2818
unique	1887
./novoalign -d ~/Desktop/pieris/rapaeChrW.ndx -f ~/Desktop/pieris/rapae.maskedWsnippets300bp.to.rapae.allChrs.fastq -F STDFQ -t 10 -g 40 -x 12 -o SAM -o FullNW --3Prime -r N -e 200 > ~/Desktop/pieris/rapae.maskedWsnippets300bp.to.rapae.allChrs.sam
all chrs
read	1330
aligned	1330
unique	1014
#BAM conversion:
library(Rsamtools) # this is still done on MP1
setwd('~/Desktop/pieris') #MP1
asBam('rapae.maskedWsnippets150bp.to.rapae.allChrs.sam', destination='rapae.maskedWsnippets150bp.to.rapae.allChrs', indexDestination=FALSE)
#asBam('rapae.maskedWsnippets300bp.to.rapae.allChrs.sam', destination='rapae.maskedWsnippets300bp.to.rapae.allChrs', indexDestination=FALSE)


# now can visualize positional correlation:
# this is chromosome-specific
library(Rsamtools)
rm(list=ls())
setwd('C:\\Users\\daniel\\Dropbox\\pieris\\chromosomePaper\\fastq.bams')
param<-ScanBamParam(flag=scanBamFlag(isUnmappedQuery=FALSE), what=c("qname", "rname", "pos", "seq", "strand"), reverseComplement=TRUE)
infile<-'rapae.maskedWsnippets150bp.to.rapae.allChrs.bam' # 150 bp
#infile<-'rapae.maskedWsnippets300bp.to.rapae.allChrs.bam' # 300 bp
f<-scanBam(infile, param=param)[[1]]
que<-f$qname #the chrPos of the query, unedited
fu<-function(x){unlist(strsplit(x, split='_'))[2]}
fu2<-function(x){unlist(strsplit(x, split='_'))[3]}
chr<-as.character(sapply(que, FUN=fu)) # mapping position on the target chromosome (as given in the fastq ID of the re-mapped matches)
pos<-as.integer(sapply(que, FUN=fu2)) # mapping position on the target chromosome (as given in the fastq ID of the re-mapped matches)
wpos<-f$pos # normal 5' alignment position
dat<-data.frame(chr)
dat<-cbind(dat, pos, wpos)
# reverse orientation of chrW:
#dat$wpos<-3176464-dat$wpos
#dim(dat)
#sort(table(dat[,1]), decreasing=T)
t<-'chrZ' ### select target chromosome: chrZ, chr22, chr15, chr10, chr12, chr14, chr24 
tdat<-dat[which(dat[,1]==t), ]
plot(tdat$wpos/1000000, tdat$pos/1000000, xlab='chrW (Mb)', ylab='chr Z (Mb)', las=1)
hist(tdat$pos, breaks=1000, xlab=t)
LW<-3176464/1000000 # chrW length in Mb
LT<-12017442/1000000 # target chr length in Mb; Z
par(fin=c(4.1, 4))
plot(1, 1, xlim=c((0-LT/2), (0+LT/2)), ylim=c(2, 0), type='n', xlab='', ylab='')
#for(i in 1:nrow(femlim)){
#	segments(femlim$pos.strand[i]/1000000-LW/2, 1.5, femlim$pos.strand[i]/1000000-LW/2, 1.52, lwd=1, col='cornflowerblue')
#}
segments(0-LW/2, 1.5, 0+LW/2, 1.5, col='cornflowerblue', lwd=4)
segments(0-LT/2, 0.5, 0+LT/2, 0.5, col=gray(0.6), lwd=4)
for(i in 1:(nrow(tdat))){
	segments(tdat[i, 3]/1000000-LW/2, 1.5, tdat[i, 2]/1000000-LT/2, 0.5, col='#CC0099')
}
# rank correlation of W-position against Z-position:
cor(tdat$pos, tdat$wpos, method='spearman')
cor(tdat$pos, tdat$wpos, method='pearson')
#check proportion of tags aligning to periphery:
peri<-1 #periphery in Mb
trange<-which((tdat$pos)/1000000>(LT-peri) | (tdat$pos)/1000000<peri)
length(trange)/nrow(tdat) #0.8713
#87% (677 out of 777) of the tags (back-aligned) come from the distal parts of chrZ, defined by within 1 Mb from tips (i.e., >12.017 Mb and < 1 Mb). 62% are located toward the right periphery in Fig. 5 (which is actually left, as in that Fig. the W is inverted)
plot(tdat$wpos[trange]/1000000, tdat$pos[trange]/1000000, xlab='chrW (Mb)', ylab='chrZ (Mb)', las=1)
#tdat[trange,]

##### U


##### V - check for overlap in chrW matches of mannii masked chrW snippets across species
# ! the matches are from all target chromosomes, not just against chrW
library(Rsamtools)
rm(list=ls())
setwd('C:\\Users\\daniel\\Dropbox\\pieris\\chromosomePaper\\fastq.bams')
param<-ScanBamParam(flag=scanBamFlag(isUnmappedQuery=FALSE), what=c("qname", "rname", "pos", "seq", "strand"), reverseComplement=TRUE)

dat<-NULL

# add rapae:
infile<-'mannii.maskedWsnippets150bp.to.rapae.female.bam' ### masked 150 bp
#infile<-'mannii.maskedWsnippets300bp.to.rapae.female.bam' ### masked 300 bp
f<-scanBam(infile, param=param)[[1]]
que<-f$qname #the chrPos of the query, unedited
fu<-function(x){unlist(strsplit(x, split='i_'))[2]}
que<-sapply(que, FUN=fu) # original position on the W (as given in the fastq ID); the structure is non-masked segment X, then extracted snipped X (all of same length rl)
sp<-rep('rapae', length(que)) # 1399 snippets (666 with 300 bp)
seq<-as.character(f$seq)
dat<-rbind(dat, cbind(que, sp, seq))

# add K. inachus:
infile<-'mannii.maskedWsnippets150bp.to.kallima.female.bam' ###
#infile<-'mannii.maskedWsnippets300bp.to.kallima.female.bam' ### masked 300 bp
f<-scanBam(infile, param=param)[[1]]
que<-f$qname #the chrPos of the query, unedited
fu<-function(x){unlist(strsplit(x, split='i_'))[2]}
que<-sapply(que, FUN=fu) # original position on the W (as given in the fastq ID); the structure is non-masked segment X, then extracted snipped X (all of same length rl)
sp<-rep('inachus', length(que)) # 22 snippets (14 with 300 bp)
seq<-as.character(f$seq)
dat<-rbind(dat, cbind(que, sp, seq))

# add D. iulia:
infile<-'mannii.maskedWsnippets150bp.to.iulia.female.bam' ###
#infile<-'mannii.maskedWsnippets300bp.to.iulia.female.bam' ### masked 300 bp
f<-scanBam(infile, param=param)[[1]]
que<-f$qname #the chrPos of the query, unedited
fu<-function(x){unlist(strsplit(x, split='i_'))[2]}
que<-sapply(que, FUN=fu) # original position on the W (as given in the fastq ID); the structure is non-masked segment X, then extracted snipped X (all of same length rl)
sp<-rep('iulia', length(que)) # 48 snippets (21 with 300 bp)
seq<-as.character(f$seq)
dat<-rbind(dat, cbind(que, sp, seq))

# add S. exigua:
infile<-'mannii.maskedWsnippets150bp.to.exigua.female.bam' ###
#infile<-'mannii.maskedWsnippets300bp.to.exigua.female.bam' ### masked 300 bp
f<-scanBam(infile, param=param)[[1]]
que<-f$qname #the chrPos of the query, unedited
fu<-function(x){unlist(strsplit(x, split='i_'))[2]}
que<-sapply(que, FUN=fu) # original position on the W (as given in the fastq ID); the structure is non-masked segment X, then extracted snipped X (all of same length rl)
sp<-rep('exigua', length(que)) # 14 snippets (2 with 300 bp)
seq<-as.character(f$seq)
dat<-rbind(dat, cbind(que, sp, seq))

s<-sort(table(dat[,1]), decreasing=T)
t<-3 ### filter snippets that mapped to chrW in at least t of the 4 non-mannii species
ma<-which(s>=t)
ovr<-names(s[ma])
keep<-which(dat[,1] %in% ovr)
sdat<-dat[keep,]
#dat[which(dat[,1]=='104_3'),]
u<-unique(sdat[,1])
out<-NULL
for(i in 1:length(u)){
	isdat<-sdat[which(sdat[,1]==u[i]),]
	out<-c(out, paste('>', row.names(isdat)[1], '_', paste(isdat[,2], collapse='_'), sep=''))
	out<-c(out, isdat[1,3])
}
setwd('C:\\Users\\daniel\\Dropbox\\pieris\\chromosomePaper\\fastq.bams')
#write.table(out, 'manniiWmasked150bpSnippetsShared4spp.fa', quote=F, row.names=F, col.names=F)
write.table(out, 'manniiWmasked300bpSnippetsShared4spp.fa', quote=F, row.names=F, col.names=F)
# blastX the fasta sequences on NCBI
### V


### W - plot proportion of repeat-free bases by chromosome class
#plot:
rm(list=ls())
setwd('C:\\Users\\daniel\\Dropbox\\pieris\\chromosomePaper')
d<-read.table('d_P.mannii.female.repeat.classes.csv', sep=',', stringsAsFactors=F, h=T)
d<-d[-which(d$query=='chrMt'),c(1,2,12)]
d[,4]<-d$repeat_free/d$chr_length
names(d)[4]<-'propRF'
dd<-d[-(which((d$query=='chrZ') | (d$query=='chrW'))), 'propRF']
median(dd) # autosomal median:  0.6327645
d[which(d$query=='chrZ'), 'propRF'] # Z: 0.6649708
d[which(d$query=='chrW'), 'propRF'] # W: 0.1993882
	#get bootstrap CI for median autosomal repeat-free proportion:
iter<-10000
dst<-NULL
for(i in 1:iter){
	dst<-c(dst, median(sample(dd, replace=T)))
}; median(dst) # bootstrap median
	# plot proportion repeat-free:
chrs<-c('Auto', 'Z', 'W')
as<-c(0.6327645, 0.6649708, 0.1993882)
qa<-quantile(dst, probs = c(0.025, 0.975))
par(fin=c(1.8, 3.6))
plot(1, 0.5, xlim=c(0.5, 3.5), ylim=c(0, 1), type='n', las=1, xlab=NA, ylab='Proportion non-repeat', xaxs='i', yaxs='i', xaxp=c(1, 3, 2), bty='n')
rect(0.6, 0, 1.4, as[1], col=gray(0.8), border=NA)
rect(1.6, 0, 2.4, as[2], col=gray(0.4), border=NA)
rect(2.6, 0, 3.4, as[3], col='cornflowerblue', border=NA)
segments(1, qa[1], 1, qa[2], lwd=2.6)
### W


############### X - prep B. mori, P. macdunnoughii and P. napi Z chromosomes for comparison to mannii
# 31jan2023_DB

# B. mori
library(ShortRead)
rm(list=ls())
setwd('C:\\Users\\daniel\\Documents\\science\\methodology & materials\\mol genetics protocols & procedures & info\\genomes\\Pmannii')
dir<-getwd()
#d<-readFasta(dirPath=dir, pattern='BombyxMori.fasta.gz') #deleted from PC, but still on MP1
#d<-readFasta(dirPath=dir, pattern='Bmori.chrs1.2.fa')
as.character(id(d)) #1-28 are the B. mori chromosomes
writeFasta(d[1:2], 'Bmori.chrs1.2.fa')
dd<-d[1:28]
writeFasta(dd, 'Bmori.allChrs.fa')
writeFasta(d[1], 'Bmori.chrZ.fa')
writeFasta(d[2], 'Bmori.chr2.fa')

# now alignment in D-Genies:
#target: Bmori.chrs1.2.fa 
#query: mannii.M.v2.chrZ.fasta

# Pieris macdunnoughii (chr1 = mannii chrZ)
library(ShortRead)
rm(list=ls())
setwd('C:\\Users\\daniel\\Documents\\science\\methodology & materials\\mol genetics protocols & procedures & info\\genomes\\Pmannii')
dir<-getwd()
d<-readFasta(dirPath=dir, pattern='P.macdunnoughii.fasta.gz')
as.character(id(d)) #according to Steward et al. 2021, Sc0000000 is the Z chromosome
writeFasta(d[1], 'Pmacdunnoughii.chrZ.fa')

# Pieris napi (chr1 = mannii chrZ)
library(ShortRead)
rm(list=ls())
setwd('C:\\Users\\daniel\\Documents\\science\\methodology & materials\\mol genetics protocols & procedures & info\\genomes\\Pmannii')
dir<-getwd()
d<-readFasta(dirPath=dir, pattern='Pieris_napi_v1.1.scaffolds.fa.gz')
as.character(id(d)) # chrZ is designated
writeFasta(d[1], 'Pnapi.chrZ.fa')
# now alignment in D-Genies:
#target: mannii.M.v2.chrZ.fasta
#query: Pnapi.chrZ.fa
########


############## Y - mannii M Z snippets aligned to mannii F Z, to confirm proper Z assembly
# the snippets were extracted as initially done, with 350 bp spacing, not covering the whole chrZ
# P. mannii
rm(list=ls())
library(ShortRead)
setwd('C:\\Users\\daniel\\Documents\\science\\methodology & materials\\mol genetics protocols & procedures & info\\genomes\\Pmannii')
dir<-getwd()
g<-readFasta(dirPath=dir, pattern='mannii_male_hifiasm_v2.fa') # the final mannii F assembly
t<-'chrZ' # mannii W chromosome
res<-500 ### sampling resolution in bp; every res bp, a rl-bp long sequence segment is extracted and then written to fasta
rl<-150 ### bp-length of 'shortReads'

id(g[which(id(g)==t)])
d<-sread(g[which(id(g)==t)])
n<-floor(width(d)/res) # number of tags
dat<-NULL
for(i in 1:n){
	pos<-(i-1)*res+1
	idat<-paste('@mannii_', t, '_', pos, sep='')
	idat<-c(idat, as.character(narrow(d, start=pos, width=rl)), '+', paste(rep('H', rl), collapse=''))
	dat<-c(dat, idat)
}
setwd('C:\\Users\\daniel\\Desktop\\temp')
write.table(dat, paste('manniiM_Zsnippets_res', res, '_rl', rl, '.fastq', sep=''), quote=F, row.names=F, col.names=F)
###

# alignment of 150 bp male Zsnippets against female genome:
cd /Usr/local/novocraft.v3.00
./novoalign -d ~/Desktop/pieris/mannii_female_hifiasm_v2.ndx -f /Users/dani/Desktop/pieris/manniiM_Zsnippets_res500_rl150.fastq -F STDFQ -t 600 -g 40 -x 12 -o SAM -o FullNW -r N -e 200 > /Users/dani/Desktop/pieris/manniiM.Zsnippets.to.mannii.female.sam
#total 26107; aligned 25668; uniquely 24428
library(Rsamtools)
setwd('~/Desktop/pieris') #MP1
asBam('manniiM.Zsnippets.to.mannii.female.sam', destination='manniiM.Zsnippets.to.mannii.female', indexDestination=FALSE)

# plot male chrZ snippets aligned to female chrZ:
library(Rsamtools)
rm(list=ls())
setwd('C:\\Users\\daniel\\Dropbox\\pieris\\chromosomePaper\\fastq.bams')
param<-ScanBamParam(flag=scanBamFlag(isUnmappedQuery=FALSE), what=c("qname", "rname", "pos", "seq", "strand"), reverseComplement=TRUE)
infile<-'manniiM.Zsnippets.to.mannii.female.bam'
f<-scanBam(infile, param=param)[[1]]
que<-f$qname #the chrPos of the query, unedited
fu<-function(x){unlist(strsplit(x, split='_'))[3]}
que<-as.integer(sapply(que, FUN=fu)) # original position on the W (as given in the fastq ID)
chr<-as.character(f$rname) # alignment chromosome
pos<-f$pos # normal 5' alignment position
dat<-data.frame(que)
dat<-cbind(dat, chr, pos)
dat<-dat[which(dat$chr=='chrZ'), ] ### specify target chromosome, hence chrZ
nrow(dat) # number of alignments for this chromosome
cor(dat$que, dat$pos, method='spearman'); cor(dat$que, dat$pos, method='pearson') # positional correlation
#dat<-dat[sample(nrow(dat), 226),] # I subsample to 226, the sample size of chrW (total n would be 24177 snippets)
dat[,1]<-dat[,1]/1000000; dat[,3]<-dat[,3]/1000000
par(fin=c(4, 4.61))
plot(dat[,1], dat[,3], xlim=c(0, max(dat[,1])), ylim=c(0, max(dat[,3])), las=1, xlab='P. mannii male ChrZ (Mb)', ylab='P. mannii F ChrZ (Mb)', xaxs='r', yaxs='r') # n = 24177 snippets aligned uniquely
################# Y
